# Supplementary material for: Conserved Noncoding Elements Influence the Transposable Element Landscape in Drosophila
Source: Genome Biol Evol. 2018 May 29;10(6):1533–45. doi: 10.1093/gbe/evy104 (PMC6007792; doi:10.1093/gbe/evy104)
Supplement: Supplementary Data [file evy104_suppl.zip]

Archive with 2 entries (2 files):
- AdditionalFile1.txt
- AdditionalFile2.txt
