# Supplementary material for: Conserved Noncoding Elements Influence the Transposable Element Landscape in Drosophila
Source: Genome Biol Evol. 2018 May 29;10(6):1533–45. doi: 10.1093/gbe/evy104 (PMC6007792; doi:10.1093/gbe/evy104)
Supplement: Supplementary Data [file evy104_suppl.zip › AdditionalFile1.txt]

chr2L	448098	448103	hopper	1	-
chr2L	540196	540198	pogo	2	-
chr2L	780796	780800	Stalker2	1	-
chr2L	1099854	1099858	Transpac	2	-
chr2L	1167199	1167203	opus	1	+
chr2L	1329536	1329540	blood	1	-
chr2L	1522085	1522089	opus	1	-
chr2L	1858455	1858460	roo	1	+
chr2L	2220457	2220461	gypsy	1	+
chr2L	2449950	2449958	hobo	1	+
chr2L	2782609	2782614	hopper	1	-
chr2L	2945038	2945046	hobo	1	+
chr2L	3109770	3109774	412	1	-
chr2L	3294650	3294654	blood	2	-
chr2L	3332188	3332193	hopper	1	-
chr2L	3494034	3494038	Burdock	1	-
chr2L	3862708	3862712	opus	1	-
chr2L	5467271	5467275	opus	1	-
chr2L	5536824	5536826	S-element	1	-
chr2L	5988619	5988623	blood	1	+
chr2L	6021156	6021160	blood	2	+
chr2L	6038677	6038681	HMS-Beagle	2	+
chr2L	6096717	6096721	HMS-Beagle	1	-
chr2L	6309010	6309018	hobo	1	+
chr2L	6322183	6322185	pogo	1	-
chr2L	6474660	6474664	412	1	+
chr2L	6679141	6679143	pogo	2	+
chr2L	7050449	7050451	pogo	1	-
chr2L	7056709	7056713	gypsy	1	-
chr2L	7455325	7455333	hobo	1	+
chr2L	7767651	7767659	hobo	1	-
chr2L	7774897	7774905	hobo	1	+
chr2L	7958637	7958641	412	1	+
chr2L	8355798	8355802	opus	1	+
chr2L	8521625	8521629	gypsy	1	+
chr2L	8544926	8544928	pogo	1	-
chr2L	9025186	9025194	hobo	2	+
chr2L	9052613	9052621	hobo	1	-
chr2L	9257120	9257128	hobo	1	-
chr2L	9257128	9257136	hobo	1	-
chr2L	9520331	9520335	opus	1	-
chr2L	9571279	9571287	hobo	2	-
chr2L	10032719	10032721	Tirant	1	+
chr2L	10101214	10101222	hobo	1	+
chr2L	10575990	10575995	hopper	1	+
chr2L	10819248	10819252	Tabor	1	+
chr2L	10937398	10937402	Transpac	1	+
chr2L	12035204	12035208	412	1	-
chr2L	12085618	12085620	pogo	1	+
chr2L	12439985	12439987	pogo	2	+
chr2L	13050147	13050155	hobo	1	-
chr2L	13170341	13170347	opus	1	+
chr2L	13982871	13982873	HMS-Beagle	1	+
chr2L	14048776	14048780	blood	1	+
chr2L	14871401	14871406	hopper	1	-
chr2L	14907870	14907874	opus	1	-
chr2L	15613144	15613148	blood	1	-
chr2L	15745567	15745572	hopper	1	+
chr2L	15768624	15768630	opus	2	-
chr2L	16189974	16189982	hobo	1	-
chr2L	16597292	16597296	Transpac	1	-
chr2L	16742630	16742634	Tabor	2	+
chr2L	16993935	16993937	pogo	1	-
chr2L	18512878	18512882	412	1	+
chr2L	18661668	18661672	HMS-Beagle	1	+
chr2L	18672246	18672250	blood	2	+
chr2L	18675657	18675661	412	2	+
chr2L	18821072	18821076	412	1	-
chr2L	19119511	19119513	pogo	2	+
chr2L	19488472	19488476	blood	1	-
chr2L	19561358	19561362	mdg1	1	-
chr2L	20082404	20082411	1360	1	+
chr2R	2557572	2557576	Tabor	3	+
chr2R	2668918	2668922	HMS-Beagle	2	-
chr2R	2715973	2715981	hobo	1	+
chr2R	2725564	2725568	blood	1	+
chr2R	2837706	2837710	blood	1	-
chr2R	3234287	3234291	Stalker2	1	+
chr2R	3516492	3516496	412	1	-
chr2R	3525605	3525609	412	2	-
chr2R	3566714	3566718	412	1	-
chr2R	3692884	3692888	412	2	+
chr2R	3847500	3847507	1360	1	-
chr2R	3974420	3974427	1360	43	-
chr2R	4034491	4034495	gypsy	2	+
chr2R	4142410	4142418	hobo	1	-
chr2R	4552703	4552707	opus	2	-
chr2R	4809191	4809195	412	1	+
chr2R	4850964	4850972	hobo	2	+
chr2R	5011602	5011609	1360	1	+
chr2R	5037830	5037834	gypsy	1	-
chr2R	5187130	5187134	opus	1	-
chr2R	5287471	5287473	pogo	1	+
chr2R	5726035	5726039	opus	1	+
chr2R	5801216	5801218	pogo	1	+
chr2R	5851206	5851208	pogo	2	-
chr2R	6004676	6004680	gypsy	1	-
chr2R	6194617	6194621	HMS-Beagle	2	-
chr2R	6379129	6379133	blood	1	-
chr2R	6715553	6715557	HMS-Beagle	2	-
chr2R	7133937	7133941	HMS-Beagle	2	-
chr2R	7268124	7268129	hopper	3	+
chr2R	7270342	7270346	412	1	+
chr2R	7507724	7507728	pogo	2	-
chr2R	7571912	7571917	Max-element	1	-
chr2R	7576100	7576104	412	1	-
chr2R	7906634	7906636	pogo	1	-
chr2R	7949982	7949986	opus	1	+
chr2R	8072880	8072884	accord	10	-
chr2R	8339780	8339782	pogo	6	-
chr2R	8340136	8340140	opus	1	-
chr2R	8638703	8638709	HMS-Beagle	1	-
chr2R	8695046	8695054	hobo	1	+
chr2R	8729939	8729943	mdg1	1	+
chr2R	8764841	8764843	pogo	1	+
chr2R	9105231	9105235	Burdock	1	+
chr2R	9327331	9327336	3S18	1	-
chr2R	9460985	9460989	Transpac	1	-
chr2R	9636207	9636215	hobo	1	-
chr2R	9674983	9674988	3S18	1	+
chr2R	9717158	9717162	412	1	-
chr2R	9729597	9729601	opus	2	+
chr2R	9872503	9872505	pogo	1	-
chr2R	10544343	10544351	hobo	1	-
chr2R	10628366	10628368	pogo	1	-
chr2R	10882220	10882222	pogo	1	+
chr2R	11459950	11459955	3S18	2	+
chr2R	11582626	11582628	pogo	1	-
chr2R	11585357	11585361	blood	1	-
chr2R	11834677	11834683	opus	1	+
chr2R	12072587	12072589	pogo	2	+
chr2R	12320226	12320234	hobo	1	+
chr2R	12420558	12420562	gypsy	1	-
chr2R	12444981	12444985	opus	1	-
chr2R	12445664	12445668	opus	1	-
chr2R	12678888	12678894	HMS-Beagle	1	-
chr2R	12812960	12812964	Tabor	1	-
chr2R	12953087	12953092	roo	1	-
chr2R	13006225	13006229	opus	1	-
chr2R	13633322	13633326	Tabor	1	+
chr2R	14640768	14640780	opus	1	-
chr2R	14644681	14644685	412	1	+
chr2R	15020937	15020941	opus	1	-
chr2R	15434516	15434520	opus	1	+
chr2R	15515995	15516003	hobo	1	-
chr2R	16169344	16169346	pogo	2	-
chr2R	16212084	16212088	412	1	-
chr2R	16709610	16709614	412	1	+
chr2R	16911835	16911839	opus	1	-
chr2R	16975298	16975302	Tabor	1	-
chr2R	17152743	17152748	roo	1	-
chr2R	17426347	17426351	412	1	-
chr2R	18216113	18216115	pogo	1	-
chr2R	18520663	18520667	opus	1	+
chr2R	18520669	18520673	opus	1	-
chr2R	18548627	18548634	1360	3	-
chr2R	18548771	18548775	Transpac	1	-
chr2R	18551908	18551912	opus	1	+
chr2R	18592765	18592769	412	1	-
chr2R	18599031	18599036	roo	1	-
chr2R	18721302	18721306	HMS-Beagle	1	-
chr2R	18803728	18803732	mdg1	1	-
chr2R	19232802	19232807	roo	1	-
chr2R	19276950	19276954	412	1	+
chr2R	19447129	19447133	blood	1	+
chr2R	19587172	19587174	pogo	1	+
chr2R	20014798	20014805	1360	1	+
chr2R	20178265	20178273	hobo	1	+
chr2R	20237166	20237173	1360	2	+
chr2R	20417214	20417218	412	1	+
chr3L	345078	345082	Transpac	2	-
chr3L	710411	710415	blood	2	+
chr3L	1199303	1199307	opus	2	-
chr3L	1891264	1891272	hobo	1	+
chr3L	1893562	1893567	roo	1	-
chr3L	2189214	2189218	Tabor	1	+
chr3L	2344507	2344511	Stalker2	1	-
chr3L	2361483	2361488	roo	1	-
chr3L	2498958	2498962	blood	1	+
chr3L	2671424	2671432	hobo	1	-
chr3L	3368009	3368013	opus	1	+
chr3L	3808815	3808819	blood	1	+
chr3L	4114785	4114789	Burdock	1	+
chr3L	4192670	4192678	hobo	1	-
chr3L	4223203	4223211	hobo	1	+
chr3L	4367785	4367787	pogo	1	-
chr3L	4468527	4468529	pogo	1	-
chr3L	4539333	4539337	blood	1	+
chr3L	5923416	5923418	pogo	1	-
chr3L	7244160	7244164	gypsy	1	+
chr3L	7355795	7355799	blood	1	-
chr3L	7479400	7479404	opus	1	-
chr3L	7643920	7643922	pogo	1	-
chr3L	7808321	7808329	hobo	1	+
chr3L	8106643	8106645	pogo	1	-
chr3L	8351867	8351874	1360	1	+
chr3L	8351988	8351995	1360	1	-
chr3L	8578773	8578775	pogo	5	+
chr3L	9753239	9753243	Burdock	2	-
chr3L	9968387	9968395	hobo	1	-
chr3L	10089268	10089272	Burdock	2	-
chr3L	10159809	10159813	412	1	-
chr3L	10452803	10452805	pogo	1	-
chr3L	10685532	10685534	pogo	3	+
chr3L	11112475	11112477	pogo	1	+
chr3L	11127203	11127207	412	1	-
chr3L	11169602	11169604	pogo	2	-
chr3L	11199894	11199901	1360	1	+
chr3L	11222524	11222528	opus	1	+
chr3L	11488981	11488985	opus	1	-
chr3L	11727733	11727738	hopper	1	-
chr3L	11813481	11813488	1360	1	+
chr3L	11947677	11947681	blood	1	-
chr3L	12074873	12074877	gypsy5	1	-
chr3L	12150195	12150205	opus	1	-
chr3L	12408260	12408267	1360	1	+
chr3L	12639330	12639338	hobo	1	-
chr3L	12906646	12906650	opus	2	-
chr3L	13002906	13002908	pogo	1	-
chr3L	13005420	13005422	pogo	1	-
chr3L	13467535	13467540	hopper	1	-
chr3L	14025110	14025117	1360	1	+
chr3L	14560966	14560970	412	1	+
chr3L	14759510	14759514	opus	1	-
chr3L	16193000	16193004	Burdock	1	-
chr3L	16359774	16359778	Stalker2	1	+
chr3L	16388210	16388218	hobo	1	+
chr3L	16706275	16706283	hobo	1	+
chr3L	16718658	16718664	opus	1	+
chr3L	16915313	16915317	Stalker2	1	+
chr3L	17022879	17022883	Stalker2	2	-
chr3L	17040032	17040036	opus	1	-
chr3L	17480245	17480253	hobo	1	+
chr3L	17519776	17519778	pogo	1	-
chr3L	18065871	18065875	412	1	-
chr3L	18880777	18880779	pogo	1	+
chr3L	18898090	18898092	pogo	1	-
chr3L	19044958	19044962	blood	1	-
chr3L	19250917	19250921	opus	1	+
chr3L	19250921	19250925	opus	4	-
chr3L	19273265	19273269	412	1	+
chr3L	19773235	19773239	opus	1	+
chr3L	19783157	19783162	roo	1	+
chr3L	20423757	20423761	HMS-Beagle	1	-
chr3L	20730798	20730802	blood	1	+
chr3L	20831169	20831173	HMS-Beagle	1	-
chr3L	21283119	21283123	opus	1	+
chr3L	21321220	21321225	hopper	2	+
chr3L	21482769	21482773	Transpac	1	-
chr3L	21495396	21495400	blood	1	+
chr3L	21500394	21500398	gypsy	1	-
chr3L	21764203	21764207	HMS-Beagle	1	-
chr3R	1047113	1047118	roo	1	+
chr3R	1560324	1560328	Stalker2	1	+
chr3R	3110712	3110717	hopper	1	+
chr3R	3113295	3113299	blood	1	-
chr3R	3618710	3618714	412	1	-
chr3R	3919924	3919928	blood	1	+
chr3R	3926911	3926913	pogo	1	+
chr3R	3947637	3947641	HMS-Beagle	1	+
chr3R	4044921	4044923	pogo	2	-
chr3R	4086213	4086215	pogo	1	-
chr3R	4148291	4148295	blood	1	-
chr3R	4270118	4270126	hobo	1	+
chr3R	4379085	4379089	412	1	+
chr3R	4652828	4652830	pogo	1	+
chr3R	5354204	5354208	412	1	+
chr3R	5552265	5552267	pogo	1	-
chr3R	5642673	5642677	blood	2	-
chr3R	5952620	5952622	pogo	1	+
chr3R	6226969	6226976	1360	5	+
chr3R	6234458	6234462	opus	1	-
chr3R	6530960	6530964	opus	1	+
chr3R	6534009	6534013	Transpac	4	+
chr3R	6576247	6576252	hopper	2	+
chr3R	6721423	6721427	opus	1	-
chr3R	6988795	6988799	mdg1	10	-
chr3R	6990928	6990932	Burdock	1	+
chr3R	7061536	7061540	gypsy	1	-
chr3R	7238010	7238014	Stalker2	1	+
chr3R	7238112	7238116	Tabor	7	-
chr3R	7401559	7401563	opus	1	+
chr3R	7506619	7506623	412	1	+
chr3R	7523342	7523346	412	1	+
chr3R	8285088	8285092	412	1	-
chr3R	10052308	10052313	hopper	1	+
chr3R	10070599	10070603	Tabor	1	-
chr3R	10071085	10071093	hobo	1	+
chr3R	10127341	10127343	pogo	1	+
chr3R	10632170	10632174	opus	1	-
chr3R	10707881	10707883	pogo	4	-
chr3R	10967706	10967710	HMS-Beagle	1	+
chr3R	11199644	11199648	opus	1	+
chr3R	11318989	11318991	pogo	2	-
chr3R	11363739	11363743	blood	2	-
chr3R	11735788	11735792	mdg1	1	+
chr3R	12134407	12134411	opus	1	+
chr3R	12324783	12324788	roo	1	-
chr3R	12328795	12328802	1360	1	+
chr3R	12905158	12905163	hopper	1	+
chr3R	13215478	13215486	hobo	1	+
chr3R	14114678	14114685	1360	4	-
chr3R	14399160	14399162	pogo	1	-
chr3R	14847926	14847933	1360	1	-
chr3R	14871627	14871629	pogo	1	+
chr3R	14957480	14957484	opus	2	-
chr3R	14965164	14965170	opus	1	+
chr3R	14965166	14965170	opus	1	+
chr3R	16150353	16150355	pogo	1	+
chr3R	16388259	16388264	3S18	1	-
chr3R	16514826	16514830	HMS-Beagle	1	-
chr3R	16557746	16557751	roo	1	+
chr3R	16804130	16804132	pogo	1	+
chr3R	17055659	17055663	412	1	+
chr3R	17252460	17252464	mdg1	1	+
chr3R	17710787	17710791	HMS-Beagle	1	-
chr3R	18209863	18209867	blood	1	-
chr3R	18434477	18434479	pogo	2	+
chr3R	18525140	18525145	roo	2	+
chr3R	18534390	18534395	Max-element	2	-
chr3R	18556243	18556247	opus	1	-
chr3R	19077351	19077353	pogo	1	+
chr3R	19433227	19433231	Burdock	1	-
chr3R	19549431	19549435	Burdock	1	-
chr3R	19686841	19686843	pogo	1	-
chr3R	19714949	19714951	pogo	8	-
chr3R	19788222	19788226	blood	1	+
chr3R	20208946	20208950	opus	3	+
chr3R	20362201	20362205	opus	1	-
chr3R	20449296	20449300	opus	1	-
chr3R	20763799	20763803	412	1	+
chr3R	21095681	21095685	blood	1	+
chr3R	21132173	21132177	opus	1	-
chr3R	21333989	21333997	hobo	1	+
chr3R	21344165	21344173	hobo	1	-
chr3R	21427006	21427010	gypsy	1	-
chr3R	21491111	21491115	blood	1	+
chr3R	21600062	21600070	hobo	2	-
chr3R	21657994	21658002	hobo	1	+
chr3R	21725162	21725166	HMS-Beagle	4	+
chr3R	21855285	21855290	hopper	1	-
chr3R	22015328	22015336	hobo	2	-
chr3R	22102561	22102569	hobo	1	-
chr3R	22668578	22668582	opus	1	-
chr3R	22851808	22851812	Transpac	2	-
chr3R	22984625	22984629	Tabor	1	+
chr3R	24650860	24650864	blood	1	-
chr3R	24953635	24953641	Burdock	1	-
chr3R	24963564	24963568	Burdock	1	-
chr3R	25442874	25442879	roo	1	-
chr3R	25835984	25835988	opus	1	-
chr3R	26211307	26211309	pogo	1	+
chr3R	26312796	26312801	roo	2	+
chr3R	27574395	27574397	pogo	1	+
chr3R	27669318	27669320	pogo	2	-
chrX	365141	365145	blood	1	-
chrX	375292	375297	Max-element	3	-
chrX	397049	397051	pogo	1	-
chrX	403038	403042	opus	1	-
chrX	403040	403044	opus	2	-
chrX	2562623	2562627	Tabor	2	+
chrX	2787948	2787952	blood	1	-
chrX	3618761	3618769	hobo	1	-
chrX	3991980	3991982	pogo	1	+
chrX	4208708	4208713	Max-element	1	+
chrX	5235217	5235219	pogo	1	-
chrX	5322243	5322247	opus	2	+
chrX	7825922	7825924	pogo	1	-
chrX	7920293	7920300	1360	2	-
chrX	8055666	8055670	412	2	-
chrX	8292082	8292086	opus	1	-
chrX	8482512	8482516	Burdock	1	-
chrX	9042341	9042343	pogo	1	+
chrX	9112025	9112029	opus	1	+
chrX	9956455	9956459	412	1	-
chrX	10170661	10170665	opus	3	+
chrX	10651461	10651469	hobo	1	-
chrX	11690336	11690340	gypsy	1	-
chrX	12070952	12070960	hobo	1	+
chrX	13049981	13049985	Burdock	1	+
chrX	13265302	13265306	gypsy	1	+
chrX	13265487	13265491	Burdock	1	-
chrX	13298973	13298977	HMS-Beagle	2	+
chrX	14642945	14642953	hobo	1	+
chrX	15301817	15301822	3S18	1	+
chrX	15466276	15466280	HMS-Beagle	2	-
chrX	16311687	16311691	412	5	+
chrX	16434721	16434728	1360	1	-
chrX	16480634	16480642	hobo	1	+
chrX	16543679	16543683	opus	1	+
chrX	16998450	16998454	412	1	-
chrX	17088788	17088790	pogo	1	+
chrX	17594049	17594054	3S18	1	-
chrX	17771877	17771879	pogo	1	-
chrX	17804327	17804331	opus	1	+
chrX	18387460	18387464	opus	1	-
chrX	18705337	18705341	412	2	-
chrX	19477918	19477922	Transpac	2	+
chrX	20113896	20113898	pogo	1	+
chr2L	219312	219314	pogo	1	-
chr2L	260839	260844	hopper	1	+
chr2L	289922	289926	412	1	+
chr2L	327395	327403	hobo	1	-
chr2L	333057	333065	hobo	1	+
chr2L	436232	436234	pogo	1	+
chr2L	839078	839082	blood	1	-
chr2L	841039	841046	1360	1	-
chr2L	917389	917393	Tabor	3	-
chr2L	954194	954198	Transpac	1	-
chr2L	1075158	1075165	1360	3	+
chr2L	1127262	1127270	hobo	1	+
chr2L	1128642	1128649	1360	1	+
chr2L	1178497	1178501	Transpac	2	-
chr2L	1258727	1258735	hobo	1	-
chr2L	1262973	1262977	Transpac	1	-
chr2L	1269894	1269898	opus	1	+
chr2L	1283555	1283559	opus	1	+
chr2L	1287383	1287385	pogo	1	-
chr2L	1291077	1291081	412	2	+
chr2L	1341789	1341793	HMS-Beagle	1	+
chr2L	1403647	1403651	opus	1	+
chr2L	1523546	1523550	Tabor	3	+
chr2L	1574993	1574997	opus	1	-
chr2L	1602185	1602190	roo	1	+
chr2L	1655580	1655584	412	1	-
chr2L	1656073	1656075	pogo	1	+
chr2L	1745589	1745593	Burdock	1	+
chr2L	1746920	1746928	hobo	1	+
chr2L	1874701	1874705	Stalker2	1	-
chr2L	1875810	1875814	Stalker2	1	+
chr2L	1903960	1903966	HMS-Beagle	1	-
chr2L	1921474	1921478	mdg1	1	+
chr2L	1933766	1933770	Burdock	4	-
chr2L	2000647	2000651	blood	1	-
chr2L	2005474	2005478	412	1	+
chr2L	2014011	2014016	hopper	1	+
chr2L	2024944	2024949	roo	2	-
chr2L	2038813	2038815	pogo	2	+
chr2L	2039361	2039363	pogo	2	-
chr2L	2063749	2063753	Burdock	1	-
chr2L	2071645	2071649	blood	1	-
chr2L	2073858	2073866	hobo	1	+
chr2L	2075488	2075496	hobo	1	-
chr2L	2082352	2082356	HMS-Beagle	1	-
chr2L	2093900	2093902	pogo	2	+
chr2L	2096235	2096243	hobo	1	-
chr2L	2208558	2208562	blood	1	-
chr2L	2222598	2222602	412	1	+
chr2L	2345704	2345709	hopper	8	+
chr2L	2403405	2403409	opus	1	+
chr2L	2433994	2433998	opus	1	-
chr2L	2444914	2444922	hobo	1	+
chr2L	2445918	2445923	3S18	1	+
chr2L	2584787	2584791	Burdock	1	-
chr2L	2680439	2680441	Burdock	3	+
chr2L	2688513	2688521	hobo	1	+
chr2L	2690275	2690279	412	1	-
chr2L	2701252	2701260	hobo	1	+
chr2L	2706586	2706588	pogo	1	+
chr2L	2792401	2792405	Transpac	1	+
chr2L	2794228	2794232	Burdock	2	+
chr2L	2821764	2821768	412	1	+
chr2L	2828640	2828648	hobo	1	+
chr2L	2865819	2865821	pogo	1	+
chr2L	2899506	2899508	pogo	1	+
chr2L	2908365	2908369	Burdock	1	-
chr2L	2915253	2915258	hopper	1	-
chr2L	2940561	2940565	blood	1	-
chr2L	2940641	2940645	Transpac	1	+
chr2L	2942467	2942471	opus	5	-
chr2L	3108704	3108708	opus	2	+
chr2L	3108704	3108710	opus	1	-
chr2L	3112871	3112875	opus	1	+
chr2L	3125036	3125040	HMS-Beagle	2	-
chr2L	3131560	3131564	Stalker2	1	+
chr2L	3179862	3179867	hopper	1	+
chr2L	3410304	3410309	Max-element	1	+
chr2L	3414017	3414022	Max-element	1	+
chr2L	3496462	3496466	opus	1	+
chr2L	3686060	3686065	3S18	1	-
chr2L	3804602	3804609	1360	1	+
chr2L	3880327	3880331	opus	2	-
chr2L	3915103	3915108	hopper	2	+
chr2L	3938194	3938202	hobo	1	-
chr2L	4039477	4039479	pogo	2	-
chr2L	4069954	4069962	hobo	1	+
chr2L	4071831	4071835	blood	1	-
chr2L	4081437	4081441	412	1	-
chr2L	4084355	4084359	opus	1	+
chr2L	4306060	4306068	hobo	1	+
chr2L	4314009	4314017	hobo	1	+
chr2L	4366069	4366074	roo	1	+
chr2L	4469821	4469823	pogo	1	+
chr2L	4475565	4475567	pogo	2	-
chr2L	4564428	4564432	blood	1	-
chr2L	4761117	4761125	hobo	2	-
chr2L	4761814	4761818	Transpac	3	-
chr2L	4766789	4766794	hopper	1	-
chr2L	4790756	4790764	hobo	1	-
chr2L	4856731	4856735	Tabor	1	+
chr2L	4868578	4868586	hobo	1	+
chr2L	4912643	4912650	1360	2	-
chr2L	4924105	4924109	opus	1	+
chr2L	4997887	4997891	Burdock	1	+
chr2L	5001124	5001128	gypsy	1	+
chr2L	5036378	5036380	pogo	1	-
chr2L	5151148	5151152	opus	1	+
chr2L	5230936	5230940	opus	1	-
chr2L	5230938	5230942	opus	1	-
chr2L	5302329	5302333	opus	1	-
chr2L	5305404	5305409	hopper	1	+
chr2L	5307998	5308002	412	1	-
chr2L	5437576	5437580	Burdock	1	+
chr2L	5543940	5543942	pogo	1	-
chr2L	5561118	5561126	hobo	2	+
chr2L	5609649	5609653	Transpac	1	-
chr2L	5610335	5610339	opus	1	-
chr2L	5634544	5634552	hobo	1	+
chr2L	5642570	5642578	hobo	1	-
chr2L	5642648	5642656	hobo	1	+
chr2L	5649560	5649568	hobo	1	+
chr2L	5664759	5664763	mdg1	1	-
chr2L	5711987	5711995	hobo	1	-
chr2L	5749060	5749064	HMS-Beagle	2	+
chr2L	5756703	5756711	hobo	3	+
chr2L	5756777	5756785	hobo	1	+
chr2L	5757456	5757461	hopper	1	+
chr2L	5787365	5787369	opus	1	-
chr2L	5805906	5805911	hopper	3	+
chr2L	5827647	5827651	blood	1	-
chr2L	5856048	5856052	opus	1	+
chr2L	5856083	5856087	Burdock	1	-
chr2L	5864870	5864878	hobo	1	+
chr2L	5932006	5932014	hobo	1	-
chr2L	5932281	5932289	hobo	1	-
chr2L	5933991	5933999	hobo	1	+
chr2L	5978265	5978267	pogo	1	-
chr2L	6014843	6014851	hobo	1	-
chr2L	6045876	6045878	pogo	1	-
chr2L	6089871	6089875	HMS-Beagle	3	-
chr2L	6109640	6109645	hopper	1	-
chr2L	6113953	6113958	hopper	1	+
chr2L	6201043	6201047	blood	1	+
chr2L	6279011	6279019	hobo	2	-
chr2L	6281279	6281283	HMS-Beagle	1	+
chr2L	6281295	6281299	HMS-Beagle	1	-
chr2L	6300043	6300051	hobo	1	+
chr2L	6302091	6302095	Burdock	1	-
chr2L	6304424	6304428	Burdock	1	-
chr2L	6313138	6313146	hobo	2	-
chr2L	6319411	6319419	hobo	1	+
chr2L	6446177	6446181	opus	1	+
chr2L	6453470	6453472	pogo	1	-
chr2L	6455460	6455464	blood	1	-
chr2L	6457237	6457239	pogo	2	-
chr2L	6502402	6502420	pogo	1	+
chr2L	6504828	6504832	blood	1	+
chr2L	6505413	6505417	412	2	-
chr2L	6594293	6594298	hopper	2	+
chr2L	6614056	6614060	opus	1	-
chr2L	6668891	6668898	1360	1	-
chr2L	6715770	6715778	hobo	1	-
chr2L	6743659	6743663	opus	1	-
chr2L	6824128	6824133	hopper	1	+
chr2L	6986035	6986039	Burdock	1	-
chr2L	7047466	7047470	opus	1	-
chr2L	7077669	7077673	opus	1	-
chr2L	7077696	7077701	3S18	1	-
chr2L	7084191	7084196	3S18	1	+
chr2L	7107126	7107128	pogo	1	+
chr2L	7108706	7108710	opus	2	+
chr2L	7197487	7197491	Stalker2	2	-
chr2L	7218373	7218377	opus	1	+
chr2L	7401044	7401046	pogo	1	+
chr2L	7420206	7420213	1360	2	-
chr2L	7442546	7442550	Transpac	1	+
chr2L	7457882	7457886	Burdock	1	+
chr2L	7470854	7470859	3S18	2	-
chr2L	7554270	7554277	1360	1	-
chr2L	7560467	7560469	pogo	1	-
chr2L	7574214	7574218	Transpac	1	+
chr2L	7770383	7770387	Tabor	1	-
chr2L	7913576	7913580	opus	1	-
chr2L	7913839	7913847	hobo	1	+
chr2L	7922721	7922725	Stalker2	1	+
chr2L	7926994	7926999	hopper	1	+
chr2L	7941046	7941054	hobo	1	-
chr2L	7992038	7992042	Burdock	2	+
chr2L	7992438	7992442	opus	1	-
chr2L	7993012	7993016	Transpac	2	+
chr2L	8034969	8034973	HMS-Beagle	1	+
chr2L	8081369	8081376	1360	1	-
chr2L	8105065	8105072	1360	1	-
chr2L	8167250	8167255	roo	1	-
chr2L	8176445	8176452	1360	3	-
chr2L	8418328	8418332	Burdock	1	-
chr2L	8533131	8533135	blood	1	+
chr2L	8533232	8533236	mdg1	1	-
chr2L	8557535	8557537	pogo	1	-
chr2L	8584090	8584094	412	1	+
chr2L	8590232	8590236	Burdock	1	-
chr2L	8605943	8605948	3S18	2	+
chr2L	8638612	8638620	hobo	1	-
chr2L	8661817	8661822	hopper	1	+
chr2L	8662760	8662765	hopper	1	-
chr2L	8692960	8692964	297	1	+
chr2L	8693403	8693407	opus	1	+
chr2L	8693407	8693411	Burdock	1	-
chr2L	8696744	8696746	pogo	1	+
chr2L	8700170	8700172	pogo	1	-
chr2L	8705467	8705471	Transpac	1	-
chr2L	8721930	8721932	pogo	1	+
chr2L	8735642	8735646	blood	1	+
chr2L	8740288	8740290	pogo	1	-
chr2L	8950684	8950686	S-element	1	-
chr2L	8992668	8992670	pogo	9	+
chr2L	9010732	9010736	Stalker2	1	-
chr2L	9127739	9127744	3S18	1	-
chr2L	9128792	9128796	blood	1	+
chr2L	9171472	9171476	opus	1	-
chr2L	9198455	9198459	opus	4	-
chr2L	9204670	9204674	Transpac	9	-
chr2L	9224403	9224407	blood	1	-
chr2L	9228351	9228358	1360	1	+
chr2L	9237863	9237871	hobo	1	+
chr2L	9266113	9266118	3S18	1	-
chr2L	9274798	9274806	hobo	1	+
chr2L	9275680	9275688	hobo	1	-
chr2L	9276463	9276467	412	1	-
chr2L	9282443	9282448	hopper	4	+
chr2L	9418554	9418558	opus	2	-
chr2L	9419573	9419578	hopper	1	-
chr2L	9421992	9421994	pogo	1	+
chr2L	9438646	9438653	1360	2	-
chr2L	9453530	9453538	hobo	1	+
chr2L	9454945	9454953	hobo	1	-
chr2L	9456658	9456662	412	1	-
chr2L	9459959	9459963	HMS-Beagle	1	-
chr2L	9505091	9505093	pogo	1	+
chr2L	9521870	9521874	Quasimodo	4	+
chr2L	9618229	9618233	opus	1	-
chr2L	9620086	9620093	1360	3	-
chr2L	9742016	9742020	Burdock	1	-
chr2L	9802909	9802913	Burdock	1	-
chr2L	9810841	9810849	hobo	1	-
chr2L	9848687	9848695	hobo	2	-
chr2L	9873390	9873398	hobo	1	+
chr2L	9873459	9873467	hobo	1	-
chr2L	9880910	9880918	hobo	1	+
chr2L	9882579	9882587	hobo	1	+
chr2L	9882784	9882792	hobo	2	+
chr2L	9884184	9884189	hopper	1	+
chr2L	9884672	9884680	hobo	1	-
chr2L	9924588	9924592	mdg1	1	+
chr2L	10110357	10110361	opus	2	+
chr2L	10115694	10115698	opus	1	-
chr2L	10213261	10213268	1360	3	-
chr2L	10229373	10229375	pogo	1	-
chr2L	10265795	10265799	gtwin	2	-
chr2L	10342001	10342003	pogo	1	-
chr2L	10376931	10376935	Burdock	1	+
chr2L	10414144	10414148	gypsy	1	+
chr2L	10480849	10480854	hopper	1	+
chr2L	10497088	10497095	1360	1	-
chr2L	10547198	10547202	412	1	-
chr2L	10568522	10568526	gypsy5	1	-
chr2L	10584801	10584806	roo	1	-
chr2L	10746292	10746296	blood	2	+
chr2L	10780267	10780271	412	4	+
chr2L	10931311	10931316	roo	1	-
chr2L	10932032	10932040	hobo	1	-
chr2L	10942348	10942350	pogo	1	-
chr2L	10957427	10957431	blood	1	-
chr2L	10961038	10961043	roo	1	+
chr2L	11044977	11044981	Burdock	2	+
chr2L	11045586	11045590	Burdock	4	-
chr2L	11062871	11062873	pogo	1	-
chr2L	11139427	11139431	Stalker2	1	-
chr2L	11168022	11168030	hobo	1	+
chr2L	11241611	11241619	hobo	1	-
chr2L	11245938	11245946	hobo	1	-
chr2L	11250347	11250351	HMS-Beagle	1	-
chr2L	11280543	11280547	412	2	+
chr2L	11807588	11807590	pogo	1	+
chr2L	11820292	11820300	hobo	1	-
chr2L	11841285	11841293	hobo	3	-
chr2L	11854032	11854040	hobo	1	+
chr2L	11859763	11859765	pogo	1	-
chr2L	11868771	11868779	hobo	1	+
chr2L	11869185	11869193	hobo	1	+
chr2L	11884780	11884785	Max-element	1	+
chr2L	11901780	11901784	HMS-Beagle	1	+
chr2L	11916323	11916327	Tabor	4	+
chr2L	12059052	12059054	pogo	1	+
chr2L	12059191	12059195	opus	1	+
chr2L	12131742	12131747	hopper	1	-
chr2L	12138698	12138703	roo	1	-
chr2L	12155777	12155785	hobo	1	+
chr2L	12207453	12207455	pogo	1	+
chr2L	12225489	12225491	pogo	1	-
chr2L	12228287	12228295	hobo	1	+
chr2L	12229377	12229385	hobo	1	+
chr2L	12234918	12234922	opus	1	-
chr2L	12240701	12240709	hobo	1	-
chr2L	12246346	12246354	hobo	1	+
chr2L	12266365	12266369	412	1	+
chr2L	12267273	12267277	412	1	-
chr2L	12283991	12283995	Burdock	1	+
chr2L	12350927	12350934	1360	1	+
chr2L	12354240	12354244	invader3	1	-
chr2L	12360374	12360378	Burdock	2	-
chr2L	12360881	12360889	hobo	1	+
chr2L	12410307	12410311	opus	1	+
chr2L	12421487	12421491	opus	1	+
chr2L	12422514	12422521	1360	1	-
chr2L	12461493	12461497	opus	1	+
chr2L	12468256	12468260	mdg1	1	+
chr2L	12481486	12481488	pogo	1	+
chr2L	12725351	12725355	blood	1	+
chr2L	13038295	13038303	hobo	1	-
chr2L	13054036	13054041	hopper	1	-
chr2L	13088610	13088615	roo	1	-
chr2L	13092345	13092349	mdg1	2	+
chr2L	13094147	13094151	412	1	-
chr2L	13104669	13104673	412	1	-
chr2L	13186294	13186296	pogo	7	+
chr2L	13191055	13191059	Burdock	1	-
chr2L	13247405	13247409	opus	1	-
chr2L	13262126	13262130	412	1	+
chr2L	13294469	13294471	pogo	2	-
chr2L	13465913	13465917	412	1	-
chr2L	13514757	13514759	S-element	1	-
chr2L	13516952	13516956	opus	1	-
chr2L	13537808	13537810	pogo	1	+
chr2L	13555081	13555085	Burdock	1	-
chr2L	13556330	13556334	HMS-Beagle	1	+
chr2L	13565506	13565510	opus	1	-
chr2L	13573521	13573525	Burdock	2	-
chr2L	13577913	13577918	Max-element	1	+
chr2L	13579340	13579345	hopper	1	+
chr2L	13593206	13593211	roo	1	+
chr2L	13602899	13602907	hobo	2	-
chr2L	13606287	13606291	opus	1	-
chr2L	13611774	13611779	hopper	1	-
chr2L	13615751	13615756	hopper	3	-
chr2L	13620859	13620863	opus	1	+
chr2L	13640798	13640806	hobo	1	+
chr2L	13680862	13680870	hobo	1	-
chr2L	13685429	13685437	hobo	1	+
chr2L	13686260	13686265	hopper	2	-
chr2L	13688464	13688468	412	1	+
chr2L	13704015	13704019	412	1	-
chr2L	13875557	13875559	pogo	1	+
chr2L	14063190	14063194	HMS-Beagle	1	+
chr2L	14070010	14070015	Max-element	2	-
chr2L	14195594	14195602	hobo	1	-
chr2L	14197981	14197983	pogo	3	+
chr2L	14199195	14199199	412	1	+
chr2L	14269628	14269632	HMS-Beagle	1	-
chr2L	14275642	14275644	pogo	1	-
chr2L	14282366	14282370	412	1	+
chr2L	14283582	14283586	opus	1	+
chr2L	14399896	14399900	opus	3	-
chr2L	14641725	14641729	opus	1	-
chr2L	14664072	14664076	Burdock	1	+
chr2L	14666133	14666137	opus	1	-
chr2L	14678815	14678819	opus	1	-
chr2L	14848435	14848437	pogo	4	+
chr2L	14909709	14909711	pogo	1	+
chr2L	14912998	14913002	Stalker2	2	-
chr2L	14914868	14914873	3S18	1	-
chr2L	14938555	14938559	HMS-Beagle	3	-
chr2L	14940461	14940466	hopper	1	+
chr2L	14941325	14941333	hobo	1	+
chr2L	14941880	14941884	blood	2	-
chr2L	14983293	14983297	Burdock	3	+
chr2L	15020536	15020544	hobo	2	-
chr2L	15054944	15054948	opus	1	-
chr2L	15077963	15077967	412	1	-
chr2L	15173707	15173711	412	1	+
chr2L	15234464	15234472	hobo	1	+
chr2L	15234474	15234479	hopper	1	+
chr2L	15237978	15237986	hobo	1	+
chr2L	15243657	15243661	412	1	+
chr2L	15487539	15487543	412	1	-
chr2L	15551119	15551124	roo	2	-
chr2L	15743598	15743605	1360	1	+
chr2L	15907526	15907530	412	1	+
chr2L	15913233	15913237	opus	1	-
chr2L	15913637	15913642	hopper	3	-
chr2L	15931013	15931017	HMS-Beagle	2	-
chr2L	16020330	16020334	Tabor	1	-
chr2L	16020705	16020707	pogo	3	-
chr2L	16059972	16059974	pogo	1	+
chr2L	16067112	16067116	Burdock	5	-
chr2L	16234429	16234433	opus	1	-
chr2L	16256272	16256274	pogo	1	-
chr2L	16268874	16268876	S-element	3	+
chr2L	16317007	16317009	pogo	1	+
chr2L	16319371	16319375	Burdock	1	+
chr2L	16328380	16328382	pogo	2	+
chr2L	16350871	16350873	pogo	1	+
chr2L	16356495	16356497	pogo	1	-
chr2L	16418483	16418491	hobo	1	+
chr2L	16492594	16492598	Burdock	1	-
chr2L	16496191	16496195	412	1	-
chr2L	16520557	16520559	pogo	1	-
chr2L	16530632	16530634	pogo	1	-
chr2L	16551849	16551857	hobo	1	+
chr2L	16554868	16554876	hobo	1	-
chr2L	16564876	16564880	412	1	-
chr2L	16599794	16599798	HMS-Beagle	1	-
chr2L	16613501	16613505	Transpac	1	-
chr2L	16616852	16616856	HMS-Beagle	2	-
chr2L	16646055	16646057	pogo	1	+
chr2L	16652376	16652380	opus	1	-
chr2L	16654952	16654956	blood	2	+
chr2L	16665777	16665781	412	1	+
chr2L	16690157	16690161	gypsy	1	-
chr2L	16695077	16695084	1360	1	+
chr2L	16697841	16697848	1360	1	-
chr2L	16818373	16818377	Stalker2	1	-
chr2L	16991485	16991489	HMS-Beagle	1	+
chr2L	17105025	17105029	Burdock	1	+
chr2L	17203736	17203740	412	1	+
chr2L	17205248	17205256	hobo	1	+
chr2L	17207969	17207974	hopper	3	-
chr2L	17212461	17212469	hobo	1	-
chr2L	17222595	17222599	opus	1	+
chr2L	17225966	17225970	HMS-Beagle	2	+
chr2L	17243618	17243622	opus	1	+
chr2L	17286620	17286624	opus	1	+
chr2L	17380697	17380701	opus	2	+
chr2L	17424859	17424863	opus	1	+
chr2L	17456430	17456434	HMS-Beagle	1	-
chr2L	17656627	17656632	hopper	2	-
chr2L	17708595	17708600	Max-element	1	-
chr2L	17713864	17713866	pogo	1	+
chr2L	17815015	17815017	pogo	1	+
chr2L	17815431	17815435	HMS-Beagle	4	+
chr2L	18016781	18016785	mdg1	1	-
chr2L	18023886	18023890	412	1	-
chr2L	18121138	18121142	blood	1	+
chr2L	18144608	18144612	gtwin	1	+
chr2L	18150732	18150736	Transpac	1	-
chr2L	18163814	18163820	HMS-Beagle	2	-
chr2L	18166110	18166114	412	1	+
chr2L	18175583	18175588	Max-element	2	+
chr2L	18176542	18176546	Burdock	11	+
chr2L	18177931	18177935	412	1	-
chr2L	18214370	18214378	hobo	1	+
chr2L	18341737	18341741	blood	2	-
chr2L	18359947	18359952	roo	1	-
chr2L	18364459	18364463	blood	2	+
chr2L	18375465	18375472	1360	3	-
chr2L	18481772	18481780	hobo	1	+
chr2L	18511892	18511896	opus	1	+
chr2L	18525500	18525505	roo	1	-
chr2L	18539138	18539142	412	1	+
chr2L	18570186	18570194	hobo	1	-
chr2L	18628428	18628433	Max-element	2	-
chr2L	18640158	18640162	412	1	+
chr2L	18671681	18671685	mdg1	1	+
chr2L	18777699	18777707	hobo	1	-
chr2L	18845401	18845406	hopper	1	+
chr2L	18876027	18876031	HMS-Beagle	1	-
chr2L	18919058	18919062	Tabor	2	+
chr2L	18943131	18943133	pogo	1	+
chr2L	19087453	19087461	hobo	1	+
chr2L	19126347	19126351	mdg3	1	+
chr2L	19157512	19157516	HMS-Beagle	1	-
chr2L	19389477	19389482	hopper	3	+
chr2L	19415134	19415136	pogo	2	+
chr2L	19437538	19437540	pogo	4	+
chr2L	19483637	19483641	gtwin	5	-
chr2L	19620053	19620061	hobo	1	+
chr2L	19621904	19621912	hobo	1	+
chr2L	19623617	19623625	hobo	1	-
chr2L	19632548	19632556	hobo	1	+
chr2L	19635021	19635033	Quasimodo	2	-
chr2L	19636030	19636035	hopper	2	+
chr2L	19641377	19641382	Max-element	2	-
chr2L	19644921	19644925	blood	4	-
chr2L	19677596	19677601	hopper	1	-
chr2L	19681041	19681049	hobo	3	+
chr2L	19681458	19681463	hopper	3	-
chr2L	19681745	19681749	412	1	+
chr2L	19683473	19683481	hobo	1	-
chr2L	19686807	19686815	hobo	1	+
chr2L	19690621	19690629	hobo	1	-
chr2L	19735281	19735285	gypsy	1	+
chr2L	19860820	19860828	hobo	1	+
chr2L	19880546	19880550	Burdock	1	-
chr2L	19883148	19883152	Burdock	1	+
chr2L	19940171	19940175	HMS-Beagle	1	+
chr2L	19952354	19952358	HMS-Beagle	1	-
chr2L	20037270	20037274	412	4	-
chr2L	20086327	20086331	Transpac	1	-
chr2R	2396158	2396162	412	1	-
chr2R	2396494	2396498	Burdock	2	-
chr2R	2425454	2425459	roo	1	-
chr2R	2432459	2432463	Transpac	1	+
chr2R	2432837	2432841	Burdock	1	-
chr2R	2452567	2452571	blood	1	+
chr2R	2454800	2454805	hopper	3	-
chr2R	2458178	2458180	pogo	1	-
chr2R	2537869	2537871	pogo	2	-
chr2R	2612388	2612390	pogo	1	+
chr2R	2669041	2669045	blood	1	-
chr2R	2675643	2675645	pogo	1	-
chr2R	2678812	2678816	mdg1	2	-
chr2R	2717557	2717564	1360	3	-
chr2R	2833186	2833188	pogo	2	-
chr2R	2834882	2834886	HMS-Beagle	1	+
chr2R	2848795	2848799	Burdock	1	-
chr2R	2991439	2991444	Max-element	1	-
chr2R	3018800	3018804	Transpac	14	-
chr2R	3059501	3059509	hobo	1	-
chr2R	3083333	3083337	blood	10	+
chr2R	3186057	3186061	HMS-Beagle	1	-
chr2R	3259075	3259079	rover	2	-
chr2R	3376227	3376234	1360	1	+
chr2R	3376384	3376388	gypsy	1	+
chr2R	3436555	3436559	blood	1	-
chr2R	3444141	3444145	opus	1	-
chr2R	3487777	3487782	roo	1	+
chr2R	3492666	3492674	hobo	1	+
chr2R	3519193	3519195	pogo	2	-
chr2R	3524656	3524660	HMS-Beagle	1	-
chr2R	3610784	3610791	1360	2	+
chr2R	3637305	3637307	pogo	1	-
chr2R	3651411	3651419	Burdock	2	-
chr2R	3652702	3652706	roo	1	-
chr2R	3725896	3725900	Tabor	1	+
chr2R	3740797	3740801	412	1	+
chr2R	3742803	3742808	Max-element	1	+
chr2R	3869801	3869805	opus	2	+
chr2R	3871668	3871672	blood	1	+
chr2R	4030099	4030101	pogo	1	-
chr2R	4292152	4292156	412	1	+
chr2R	4336445	4336449	opus	1	-
chr2R	4545369	4545374	hopper	1	+
chr2R	4598899	4598907	hobo	2	+
chr2R	4607607	4607611	opus	1	+
chr2R	4689972	4689976	412	1	-
chr2R	4726803	4726807	opus	1	-
chr2R	4729521	4729525	opus	1	-
chr2R	4731405	4731407	pogo	2	-
chr2R	4738388	4738392	412	1	-
chr2R	4854799	4854801	pogo	1	-
chr2R	5086264	5086271	1360	3	+
chr2R	5132425	5132433	hobo	1	-
chr2R	5215396	5215400	412	1	+
chr2R	5232564	5232569	hopper	1	+
chr2R	5259349	5259353	HMS-Beagle	2	-
chr2R	5278570	5278572	pogo	1	-
chr2R	5296338	5296342	Burdock	3	-
chr2R	5389161	5389165	opus	1	-
chr2R	5391987	5391995	hobo	2	-
chr2R	5399387	5399392	hopper	1	-
chr2R	5412293	5412301	hobo	1	-
chr2R	5520651	5520655	mdg1	3	+
chr2R	5541927	5541931	opus	1	+
chr2R	5559703	5559705	pogo	2	+
chr2R	5627339	5627343	412	1	+
chr2R	5644250	5644254	mdg1	1	+
chr2R	5658489	5658493	412	1	+
chr2R	5666508	5666512	blood	1	+
chr2R	5826966	5826971	hopper	1	-
chr2R	5835290	5835298	hobo	1	+
chr2R	5837657	5837662	3S18	1	+
chr2R	5838005	5838009	opus	1	-
chr2R	5840828	5840830	pogo	2	+
chr2R	5928127	5928129	pogo	8	-
chr2R	5948067	5948071	412	1	-
chr2R	5978928	5978932	Burdock	1	+
chr2R	5990128	5990130	pogo	2	-
chr2R	5999955	5999957	pogo	4	+
chr2R	6017293	6017297	Burdock	5	+
chr2R	6043040	6043042	pogo	3	-
chr2R	6053688	6053690	pogo	1	+
chr2R	6056041	6056049	hobo	1	+
chr2R	6056808	6056812	Burdock	1	+
chr2R	6061174	6061179	hopper	2	+
chr2R	6073598	6073602	Transpac	1	+
chr2R	6105316	6105320	opus	2	+
chr2R	6215700	6215708	hobo	1	+
chr2R	6238536	6238540	297	1	+
chr2R	6364878	6364880	pogo	1	-
chr2R	6399677	6399681	opus	1	+
chr2R	6429679	6429686	1360	1	+
chr2R	6450987	6450991	Burdock	1	+
chr2R	6472761	6472763	S-element	2	+
chr2R	6631394	6631399	hopper	1	+
chr2R	6648643	6648651	hobo	3	+
chr2R	6651185	6651189	blood	2	-
chr2R	6664881	6664883	pogo	6	-
chr2R	6695474	6695478	opus	1	+
chr2R	6871122	6871126	HMS-Beagle	1	-
chr2R	6876512	6876520	hobo	1	+
chr2R	6880509	6880513	HMS-Beagle	1	+
chr2R	6882286	6882291	hopper	1	+
chr2R	6889859	6889863	Burdock	1	+
chr2R	6893301	6893309	hobo	1	-
chr2R	6893652	6893660	hobo	1	-
chr2R	6907229	6907237	hobo	1	+
chr2R	6946390	6946395	3S18	1	-
chr2R	6963652	6963657	roo	1	+
chr2R	6985526	6985531	hopper	1	-
chr2R	6986038	6986046	hobo	1	+
chr2R	6986105	6986109	Burdock	1	+
chr2R	7070638	7070642	blood	1	-
chr2R	7082701	7082709	hobo	1	-
chr2R	7090101	7090108	1360	5	-
chr2R	7111283	7111287	HMS-Beagle	1	-
chr2R	7393058	7393063	roo	1	-
chr2R	7503029	7503033	HMS-Beagle	2	+
chr2R	7548867	7548871	Burdock	1	-
chr2R	7684909	7684916	1360	1	-
chr2R	7721899	7721901	pogo	1	-
chr2R	7735847	7735851	mdg1	2	-
chr2R	7786400	7786402	pogo	2	-
chr2R	7836111	7836116	roo	1	+
chr2R	7872021	7872023	pogo	1	+
chr2R	7955969	7955971	pogo	1	+
chr2R	7957337	7957341	412	4	+
chr2R	7960902	7960910	hobo	1	+
chr2R	7960942	7960950	hobo	1	-
chr2R	7962634	7962638	Transpac	1	+
chr2R	7995726	7995730	Burdock	1	+
chr2R	7998555	7998559	Burdock	1	+
chr2R	8027458	8027460	pogo	1	+
chr2R	8156610	8156618	hobo	1	+
chr2R	8229566	8229568	pogo	1	+
chr2R	8304410	8304412	pogo	6	-
chr2R	8327133	8327135	pogo	1	-
chr2R	8330199	8330201	pogo	1	-
chr2R	8330539	8330543	HMS-Beagle	3	-
chr2R	8338813	8338815	pogo	1	-
chr2R	8338838	8338842	Transpac	1	+
chr2R	8351049	8351053	opus	1	+
chr2R	8432921	8432925	opus	1	+
chr2R	8475486	8475488	S-element	2	+
chr2R	8483156	8483164	hobo	1	-
chr2R	8530200	8530202	pogo	1	-
chr2R	8580883	8580885	pogo	2	+
chr2R	8593028	8593032	blood	1	-
chr2R	8671612	8671620	hobo	1	+
chr2R	8673117	8673122	hopper	1	+
chr2R	8863096	8863104	hobo	1	-
chr2R	8946423	8946425	pogo	2	+
chr2R	8948946	8948950	blood	1	-
chr2R	8966425	8966433	hobo	1	-
chr2R	9008130	9008137	1360	1	+
chr2R	9039753	9039757	Burdock	1	-
chr2R	9098324	9098326	pogo	1	+
chr2R	9157402	9157406	blood	2	+
chr2R	9159663	9159667	opus	1	+
chr2R	9162775	9162779	mdg1	1	+
chr2R	9176448	9176452	Tabor	1	+
chr2R	9323028	9323032	gtwin	1	-
chr2R	9370647	9370649	pogo	1	+
chr2R	9428432	9428434	S-element	2	+
chr2R	9471414	9471421	1360	1	+
chr2R	9474708	9474710	pogo	1	-
chr2R	9511619	9511627	hobo	2	+
chr2R	9512295	9512303	hobo	1	+
chr2R	9512364	9512372	hobo	1	+
chr2R	9512392	9512397	hopper	2	+
chr2R	9514046	9514050	opus	1	-
chr2R	9515708	9515716	hobo	1	-
chr2R	9522290	9522298	hobo	1	-
chr2R	9527516	9527524	hobo	2	-
chr2R	9527831	9527835	Tabor	1	-
chr2R	9533300	9533308	hobo	1	-
chr2R	9534394	9534402	hobo	1	-
chr2R	9536124	9536129	hopper	1	+
chr2R	9536384	9536392	hobo	1	+
chr2R	9551571	9551579	hobo	1	+
chr2R	9551663	9551668	hopper	1	+
chr2R	9561496	9561504	hobo	2	+
chr2R	9562198	9562206	hobo	1	-
chr2R	9565779	9565787	hobo	1	-
chr2R	9584521	9584525	blood	1	-
chr2R	9589356	9589361	hopper	2	-
chr2R	9592183	9592191	hobo	1	-
chr2R	9592359	9592367	hobo	1	-
chr2R	9593786	9593790	blood	1	-
chr2R	9599720	9599724	412	1	-
chr2R	9609149	9609157	hobo	1	-
chr2R	9784173	9784175	pogo	1	-
chr2R	9816595	9816599	Transpac	1	-
chr2R	9839533	9839535	pogo	1	+
chr2R	9840095	9840099	412	1	+
chr2R	9843743	9843751	hobo	1	+
chr2R	9849239	9849243	opus	1	-
chr2R	9883197	9883199	pogo	1	-
chr2R	9891626	9891628	pogo	1	-
chr2R	9907731	9907735	blood	1	-
chr2R	9924411	9924416	hopper	1	+
chr2R	9938056	9938060	412	1	-
chr2R	9942542	9942547	hopper	2	+
chr2R	9958180	9958184	opus	1	-
chr2R	9960563	9960567	opus	1	-
chr2R	10006805	10006807	pogo	1	-
chr2R	10010994	10010998	412	2	+
chr2R	10019472	10019474	pogo	2	-
chr2R	10026308	10026310	pogo	1	-
chr2R	10059119	10059123	Burdock	1	+
chr2R	10097543	10097547	Tabor	1	+
chr2R	10168095	10168100	hopper	2	+
chr2R	10172398	10172400	pogo	5	-
chr2R	10235943	10235947	412	1	-
chr2R	10369884	10369888	Burdock	1	-
chr2R	10372357	10372361	Burdock	2	+
chr2R	10425305	10425307	pogo	1	+
chr2R	10435455	10435459	412	2	-
chr2R	10449675	10449679	Burdock	4	+
chr2R	10465477	10465481	opus	1	+
chr2R	10466500	10466504	blood	2	-
chr2R	10469019	10469021	opus	1	+
chr2R	10579574	10579579	hopper	3	-
chr2R	10594507	10594515	hobo	1	-
chr2R	10596146	10596150	Stalker2	1	-
chr2R	10638586	10638590	HMS-Beagle	1	+
chr2R	10653604	10653609	hopper	1	+
chr2R	10682578	10682582	blood	1	+
chr2R	10830883	10830891	hobo	1	+
chr2R	11006066	11006070	Burdock	1	+
chr2R	11048399	11048404	roo	1	-
chr2R	11054486	11054490	412	1	-
chr2R	11058254	11058258	Tabor	4	+
chr2R	11064628	11064632	gypsy	1	-
chr2R	11177901	11177903	pogo	1	+
chr2R	11210737	11210741	gypsy	1	+
chr2R	11239513	11239517	Burdock	1	+
chr2R	11241685	11241687	pogo	2	+
chr2R	11251023	11251028	hopper	1	-
chr2R	11304635	11304637	pogo	2	+
chr2R	11305925	11305933	hobo	1	+
chr2R	11306555	11306560	hopper	1	+
chr2R	11342300	11342304	Burdock	2	+
chr2R	11348216	11348220	opus	1	+
chr2R	11366666	11366668	pogo	4	-
chr2R	11444582	11444587	roo	1	-
chr2R	11615772	11615780	hobo	1	-
chr2R	11673579	11673583	HMS-Beagle	1	-
chr2R	11673583	11673587	opus	1	-
chr2R	11720447	11720449	pogo	4	+
chr2R	11767854	11767856	pogo	3	-
chr2R	11776185	11776190	roo	1	+
chr2R	11804784	11804786	pogo	2	+
chr2R	11808694	11808701	1360	1	+
chr2R	11818440	11818448	hobo	1	+
chr2R	11840167	11840171	HMS-Beagle	1	+
chr2R	11856447	11856451	opus	1	+
chr2R	11920814	11920816	pogo	3	+
chr2R	11930212	11930216	412	2	-
chr2R	11941430	11941438	hobo	1	-
chr2R	11998835	11998837	pogo	1	+
chr2R	12016854	12016861	1360	1	-
chr2R	12017382	12017386	Quasimodo	1	-
chr2R	12074645	12074652	1360	1	+
chr2R	12075548	12075552	Burdock	1	+
chr2R	12219459	12219461	pogo	1	-
chr2R	12277358	12277363	hopper	1	+
chr2R	12277599	12277607	hobo	1	-
chr2R	12277809	12277817	hobo	1	-
chr2R	12278504	12278509	hopper	1	-
chr2R	12293070	12293075	hopper	1	+
chr2R	12293096	12293104	hobo	1	-
chr2R	12390697	12390705	hobo	1	-
chr2R	12401849	12401854	hopper	1	-
chr2R	12409133	12409138	hopper	1	+
chr2R	12412276	12412281	roo	1	+
chr2R	12454832	12454836	opus	1	-
chr2R	12506284	12506286	pogo	1	-
chr2R	12531222	12531230	hobo	2	+
chr2R	12547389	12547397	hobo	1	+
chr2R	12564880	12564882	pogo	1	+
chr2R	12777268	12777276	hobo	1	-
chr2R	12779391	12779396	hopper	3	+
chr2R	12780017	12780025	hobo	1	+
chr2R	12780839	12780847	hobo	1	+
chr2R	12826518	12826520	pogo	1	+
chr2R	12865411	12865416	hopper	9	-
chr2R	12875062	12875066	opus	1	-
chr2R	12879124	12879128	opus	1	-
chr2R	12880342	12880346	412	1	-
chr2R	12902160	12902161	pogo	1	-
chr2R	12917824	12917828	opus	1	-
chr2R	12966969	12966977	hobo	1	-
chr2R	12996941	12996946	Max-element	1	+
chr2R	13000691	13000699	hobo	1	+
chr2R	13162133	13162135	pogo	1	+
chr2R	13170577	13170585	hobo	1	-
chr2R	13171983	13171985	pogo	1	+
chr2R	13202889	13202896	1360	24	-
chr2R	13205132	13205136	Burdock	1	-
chr2R	13215515	13215517	pogo	2	-
chr2R	13227006	13227014	hobo	1	+
chr2R	13227604	13227612	hobo	1	+
chr2R	13231189	13231197	hobo	1	-
chr2R	13231523	13231531	hobo	1	+
chr2R	13235031	13235039	hobo	1	-
chr2R	13236345	13236353	hobo	1	-
chr2R	13286711	13286716	Max-element	1	-
chr2R	13322535	13322539	HMS-Beagle	1	-
chr2R	13339293	13339297	blood	1	+
chr2R	13450946	13450950	blood	1	+
chr2R	13515130	13515137	1360	1	+
chr2R	13515433	13515437	opus	1	+
chr2R	13574458	13574465	1360	5	+
chr2R	13602322	13602329	1360	1	+
chr2R	13692354	13692361	1360	1	+
chr2R	13737948	13737956	hobo	1	+
chr2R	13758087	13758095	hobo	2	-
chr2R	13800698	13800703	3S18	1	+
chr2R	13801526	13801530	blood	1	+
chr2R	13810385	13810390	3S18	2	+
chr2R	13962084	13962088	412	1	-
chr2R	14010978	14010980	pogo	1	-
chr2R	14298120	14298124	blood	1	-
chr2R	14351775	14351783	hobo	1	-
chr2R	14367711	14367719	hobo	1	+
chr2R	14370206	14370208	pogo	1	+
chr2R	14383092	14383094	pogo	2	-
chr2R	14416481	14416486	hopper	1	+
chr2R	14416523	14416531	hobo	1	-
chr2R	14429499	14429503	Transpac	1	+
chr2R	14475504	14475508	opus	1	+
chr2R	14489871	14489875	mdg1	1	-
chr2R	14526285	14526290	hopper	1	+
chr2R	14545018	14545022	opus	1	-
chr2R	14607202	14607210	hobo	1	-
chr2R	14612484	14612488	412	1	-
chr2R	14618014	14618018	412	1	+
chr2R	14623527	14623531	HMS-Beagle	3	-
chr2R	14650960	14650965	hopper	1	-
chr2R	14683767	14683771	HMS-Beagle	1	-
chr2R	14725083	14725090	1360	1	-
chr2R	14804329	14804333	opus	1	+
chr2R	14887820	14887825	hopper	1	+
chr2R	14891866	14891874	hobo	1	-
chr2R	14961098	14961103	hopper	1	+
chr2R	14964278	14964282	Burdock	1	+
chr2R	14967647	14967652	hopper	1	-
chr2R	14970819	14970821	opus	1	+
chr2R	14976067	14976071	Tabor	1	+
chr2R	14988596	14988604	hobo	2	+
chr2R	14988994	14989002	hobo	1	+
chr2R	14989718	14989722	opus	2	-
chr2R	14995573	14995577	412	2	+
chr2R	14997703	14997707	Stalker2	1	-
chr2R	15025808	15025810	pogo	1	-
chr2R	15054416	15054420	blood	1	+
chr2R	15085558	15085563	roo	1	-
chr2R	15096310	15096312	pogo	1	-
chr2R	15122012	15122019	1360	1	+
chr2R	15122290	15122294	opus	1	-
chr2R	15302286	15302288	pogo	1	-
chr2R	15303742	15303747	roo	1	+
chr2R	15308231	15308235	roo	1	+
chr2R	15340745	15340747	pogo	1	-
chr2R	15359426	15359433	1360	2	-
chr2R	15423072	15423080	hobo	2	+
chr2R	15423754	15423762	hobo	1	+
chr2R	15478054	15478062	hobo	1	-
chr2R	15478633	15478641	hobo	1	-
chr2R	15479284	15479292	hobo	1	+
chr2R	15507399	15507404	hopper	1	+
chr2R	15508317	15508319	pogo	1	-
chr2R	16194874	16194878	Tabor	1	+
chr2R	16314295	16314303	hobo	1	-
chr2R	16314479	16314487	hobo	1	-
chr2R	16317832	16317837	hopper	1	-
chr2R	16331429	16331437	hobo	1	+
chr2R	16338966	16338970	412	1	+
chr2R	16341629	16341633	HMS-Beagle	2	+
chr2R	16342103	16342107	mdg1	1	+
chr2R	16360283	16360291	hobo	1	+
chr2R	16467226	16467228	pogo	2	+
chr2R	16477418	16477422	opus	1	+
chr2R	16479444	16479446	pogo	1	-
chr2R	16587252	16587256	opus	1	-
chr2R	16611477	16611481	Tabor	2	+
chr2R	16624619	16624627	hobo	1	+
chr2R	16632116	16632120	Burdock	1	-
chr2R	16774844	16774852	hobo	1	-
chr2R	16774863	16774868	hopper	1	+
chr2R	16776228	16776235	1360	1	-
chr2R	16781433	16781441	hobo	1	+
chr2R	16818227	16818231	HMS-Beagle	1	-
chr2R	16823419	16823423	Tabor	1	-
chr2R	16906213	16906215	pogo	1	-
chr2R	16910215	16910219	opus	1	-
chr2R	16966045	16966053	hobo	1	-
chr2R	16993429	16993433	Tabor	1	+
chr2R	17000224	17000232	hobo	1	-
chr2R	17008436	17008440	opus	1	-
chr2R	17023067	17023071	mdg1	1	+
chr2R	17030301	17030308	1360	1	-
chr2R	17093721	17093726	hopper	1	-
chr2R	17122173	17122178	hopper	2	+
chr2R	17161963	17161967	412	1	+
chr2R	17249559	17249564	hopper	1	+
chr2R	17251775	17251777	pogo	1	+
chr2R	17292172	17292174	pogo	1	-
chr2R	17307480	17307484	mdg1	1	-
chr2R	17309842	17309850	hobo	1	-
chr2R	17317857	17317862	hopper	1	-
chr2R	17323053	17323061	hobo	1	-
chr2R	17323058	17323063	hopper	1	-
chr2R	17327115	17327117	pogo	1	-
chr2R	17329813	17329817	Transpac	1	-
chr2R	17332526	17332534	hobo	1	-
chr2R	17346477	17346485	hobo	1	-
chr2R	17362328	17362336	hobo	1	+
chr2R	17394601	17394603	pogo	1	-
chr2R	17823561	17823569	hobo	1	+
chr2R	17878020	17878024	Transpac	1	+
chr2R	17949882	17949884	pogo	1	+
chr2R	17952330	17952332	pogo	1	+
chr2R	17975538	17975545	1360	1	+
chr2R	17996801	17996808	1360	3	+
chr2R	18005725	18005732	1360	2	+
chr2R	18026292	18026296	opus	1	-
chr2R	18085689	18085691	pogo	2	-
chr2R	18088504	18088506	pogo	1	-
chr2R	18151024	18151026	pogo	2	+
chr2R	18227954	18227956	pogo	1	-
chr2R	18236934	18236938	opus	1	+
chr2R	18242917	18242921	opus	1	-
chr2R	18244369	18244373	Burdock	3	+
chr2R	18249677	18249679	opus	1	+
chr2R	18356997	18357001	HMS-Beagle	1	-
chr2R	18399957	18399965	hobo	1	-
chr2R	18403702	18403706	Transpac	2	+
chr2R	18411049	18411054	hopper	1	-
chr2R	18419461	18419469	hobo	1	+
chr2R	18429564	18429568	opus	1	+
chr2R	18434868	18434870	pogo	1	+
chr2R	18435028	18435032	mdg1	1	+
chr2R	18464749	18464753	opus	1	-
chr2R	18512897	18512901	opus	1	+
chr2R	18614928	18614932	412	1	+
chr2R	18616120	18616124	opus	1	+
chr2R	18620488	18620492	HMS-Beagle	1	+
chr2R	18633873	18633878	hopper	1	+
chr2R	18638612	18638620	hobo	1	+
chr2R	18639454	18639458	opus	1	-
chr2R	18655892	18655897	hopper	2	+
chr2R	18656715	18656723	hobo	1	+
chr2R	18664421	18664429	hobo	1	+
chr2R	18667044	18667048	opus	1	-
chr2R	18669705	18669713	hobo	1	+
chr2R	18672594	18672599	roo	2	-
chr2R	18676559	18676563	mdg1	4	-
chr2R	18679877	18679882	hopper	2	+
chr2R	18684299	18684304	hopper	1	+
chr2R	18684303	18684311	hobo	3	+
chr2R	18684326	18684334	hobo	2	-
chr2R	18684332	18684340	hobo	1	-
chr2R	18697786	18697791	hopper	1	-
chr2R	18797036	18797040	Burdock	3	+
chr2R	18839962	18839970	hobo	1	-
chr2R	18944676	18944681	3S18	2	+
chr2R	19057767	19057772	hopper	3	-
chr2R	19058537	19058541	blood	1	+
chr2R	19087132	19087136	Burdock	1	-
chr2R	19132312	19132316	Burdock	1	-
chr2R	19362046	19362054	hobo	1	+
chr2R	19364135	19364139	blood	1	-
chr2R	19368717	19368721	412	1	+
chr2R	19373833	19373837	opus	1	+
chr2R	19375301	19375305	HMS-Beagle	1	-
chr2R	19376539	19376544	hopper	1	-
chr2R	19408528	19408536	hobo	1	+
chr2R	19409248	19409250	pogo	1	+
chr2R	19497089	19497093	412	1	+
chr2R	19500884	19500886	pogo	1	-
chr2R	19523755	19523759	Burdock	1	-
chr2R	19524160	19524168	hobo	1	-
chr2R	19538042	19538046	HMS-Beagle	3	-
chr2R	19549387	19549391	opus	1	-
chr2R	19559644	19559652	hobo	1	-
chr2R	19631134	19631138	Burdock	1	-
chr2R	19720839	19720843	blood	1	-
chr2R	19821606	19821608	pogo	1	-
chr2R	19835010	19835014	HMS-Beagle	2	+
chr2R	19898906	19898908	pogo	1	-
chr2R	19901279	19901283	Burdock	1	+
chr2R	20020221	20020223	pogo	9	+
chr2R	20108142	20108146	opus	1	-
chr2R	20234929	20234931	pogo	1	-
chr2R	20277108	20277116	hobo	1	-
chr2R	20315233	20315241	hobo	1	+
chr2R	20354721	20354726	roo	1	-
chr2R	20359740	20359748	hobo	1	-
chr2R	20433265	20433269	opus	1	-
chr2R	20565733	20565741	hobo	1	-
chr2R	20765270	20765275	hopper	1	+
chr2R	20774047	20774051	opus	1	-
chr2R	20921942	20921944	pogo	1	-
chr3L	137773	137778	hopper	1	-
chr3L	281849	281851	pogo	1	-
chr3L	283650	283654	opus	1	-
chr3L	344549	344553	412	1	-
chr3L	344593	344595	pogo	1	-
chr3L	459326	459328	pogo	1	-
chr3L	493904	493908	opus	2	+
chr3L	500917	500922	3S18	1	+
chr3L	518787	518791	Burdock	1	+
chr3L	538135	538137	pogo	1	+
chr3L	751765	751770	hopper	1	+
chr3L	867626	867630	mdg1	1	-
chr3L	916477	916485	hobo	1	-
chr3L	934837	934845	hobo	1	+
chr3L	938497	938505	hobo	1	-
chr3L	938922	938926	blood	1	-
chr3L	939556	939561	hopper	2	+
chr3L	943495	943499	blood	1	+
chr3L	969375	969383	hobo	1	+
chr3L	972524	972529	hopper	1	+
chr3L	1032577	1032581	blood	1	-
chr3L	1041516	1041520	Tabor	1	+
chr3L	1045376	1045380	blood	1	-
chr3L	1063152	1063160	hobo	1	-
chr3L	1065237	1065241	opus	2	-
chr3L	1088558	1088563	hopper	1	-
chr3L	1142986	1142991	Max-element	2	+
chr3L	1171286	1171288	pogo	2	+
chr3L	1337171	1337175	blood	8	-
chr3L	1495639	1495641	pogo	1	-
chr3L	1819642	1819646	Transpac	1	+
chr3L	1879462	1879466	412	1	+
chr3L	1890526	1890530	Burdock	1	-
chr3L	1902206	1902211	roo	1	-
chr3L	1968141	1968148	1360	1	+
chr3L	2136856	2136860	opus	1	+
chr3L	2191357	2191361	opus	1	-
chr3L	2288283	2288287	opus	1	-
chr3L	2328561	2328565	Burdock	1	-
chr3L	2401977	2401981	opus	1	-
chr3L	2415597	2415599	pogo	3	-
chr3L	2416258	2416262	Burdock	1	-
chr3L	2420353	2420357	Transpac	1	+
chr3L	2426709	2426711	pogo	14	-
chr3L	2433306	2433310	blood	1	+
chr3L	2444280	2444282	pogo	1	+
chr3L	2477575	2477579	opus	1	+
chr3L	2520374	2520378	Tabor	2	-
chr3L	2609064	2609068	Transpac	1	+
chr3L	2686444	2686448	opus	1	-
chr3L	2750515	2750519	blood	1	-
chr3L	2851240	2851245	Max-element	1	+
chr3L	2887017	2887019	pogo	1	-
chr3L	2889852	2889856	opus	1	-
chr3L	2918179	2918187	hobo	1	+
chr3L	2920867	2920875	hobo	1	-
chr3L	2937231	2937235	412	1	-
chr3L	3008162	3008166	opus	1	+
chr3L	3079563	3079567	Burdock	2	-
chr3L	3141933	3141937	Transpac	1	+
chr3L	3238198	3238202	blood	1	+
chr3L	3311373	3311380	1360	1	+
chr3L	3339901	3339905	Burdock	2	-
chr3L	3341474	3341478	opus	1	-
chr3L	3353094	3353096	pogo	1	-
chr3L	3413457	3413462	Max-element	1	+
chr3L	3725455	3725459	HMS-Beagle	1	+
chr3L	3726905	3726912	1360	1	-
chr3L	3751297	3751301	mdg1	1	+
chr3L	3753256	3753260	412	1	+
chr3L	3755983	3755991	hobo	1	-
chr3L	3756009	3756017	hobo	1	-
chr3L	3756865	3756870	hopper	1	-
chr3L	3776095	3776099	opus	2	+
chr3L	3828218	3828220	pogo	1	-
chr3L	3930178	3930183	roo	1	+
chr3L	3931301	3931309	hobo	1	+
chr3L	3944653	3944661	hobo	1	+
chr3L	3964345	3964353	hobo	1	+
chr3L	4077246	4077254	hobo	2	+
chr3L	4086688	4086693	hopper	1	+
chr3L	4086702	4086710	hobo	1	-
chr3L	4088126	4088134	hobo	1	-
chr3L	4115664	4115671	1360	1	-
chr3L	4121767	4121774	1360	1	+
chr3L	4157012	4157016	opus	1	+
chr3L	4187569	4187577	hobo	1	+
chr3L	4258070	4258074	Quasimodo	1	+
chr3L	4372527	4372531	opus	1	-
chr3L	4392451	4392453	pogo	1	+
chr3L	4409868	4409872	gtwin	2	-
chr3L	4533898	4533902	opus	1	+
chr3L	4561840	4561844	Burdock	1	+
chr3L	4561838	4561842	Burdock	1	-
chr3L	4565426	4565428	pogo	3	+
chr3L	4572283	4572287	Transpac	1	+
chr3L	4577300	4577305	hopper	1	-
chr3L	4578171	4578179	hobo	2	+
chr3L	4596501	4596509	hobo	3	-
chr3L	4601535	4601540	hopper	1	-
chr3L	4661874	4661878	blood	1	-
chr3L	4662131	4662135	blood	1	+
chr3L	4662235	4662239	Burdock	2	+
chr3L	4673978	4673986	hobo	1	-
chr3L	4739520	4739525	hopper	2	-
chr3L	4742658	4742662	HMS-Beagle	1	-
chr3L	4751314	4751316	opus	1	-
chr3L	4758422	4758424	pogo	3	-
chr3L	4782278	4782283	hopper	3	-
chr3L	4784706	4784710	Burdock	1	-
chr3L	4886156	4886164	hobo	1	-
chr3L	4917057	4917059	pogo	1	-
chr3L	4958420	4958424	HMS-Beagle	1	+
chr3L	5167026	5167030	blood	6	-
chr3L	5178410	5178417	1360	1	-
chr3L	5180120	5180124	HMS-Beagle	1	+
chr3L	5197476	5197481	hopper	1	-
chr3L	5203476	5203478	pogo	1	+
chr3L	5211177	5211181	blood	1	+
chr3L	5220602	5220609	1360	1	-
chr3L	5229818	5229822	blood	2	+
chr3L	5252387	5252392	hopper	1	+
chr3L	5268819	5268826	1360	2	-
chr3L	5341482	5341484	pogo	2	-
chr3L	5346847	5346854	1360	2	-
chr3L	5431888	5431893	hopper	18	-
chr3L	5627504	5627512	hobo	1	-
chr3L	5631473	5631477	blood	1	+
chr3L	5636116	5636124	hobo	1	+
chr3L	5663860	5663867	1360	1	+
chr3L	5673115	5673120	hopper	1	-
chr3L	5685695	5685699	opus	2	-
chr3L	5686440	5686444	opus	1	-
chr3L	5687822	5687826	412	1	-
chr3L	5713695	5713700	hopper	1	-
chr3L	5713852	5713856	412	2	+
chr3L	5723787	5723792	roo	1	-
chr3L	5724161	5724165	Max-element	1	-
chr3L	5724408	5724412	opus	1	+
chr3L	5908380	5908384	Transpac	1	-
chr3L	5940912	5940914	pogo	2	-
chr3L	5964821	5964823	pogo	4	-
chr3L	5991280	5991284	HMS-Beagle	3	+
chr3L	5993225	5993233	hobo	1	+
chr3L	5994337	5994345	hobo	2	+
chr3L	5994566	5994574	hobo	1	-
chr3L	5998079	5998087	hobo	1	-
chr3L	6004909	6004917	hobo	1	-
chr3L	6009696	6009704	hobo	1	-
chr3L	6010603	6010607	opus	1	+
chr3L	6017604	6017608	412	1	+
chr3L	6088461	6088465	blood	1	+
chr3L	6102518	6102523	hopper	1	-
chr3L	6102806	6102814	hobo	1	-
chr3L	6209067	6209071	Burdock	1	-
chr3L	6494159	6494161	pogo	2	-
chr3L	6495555	6495557	pogo	1	-
chr3L	6500022	6500030	hobo	1	+
chr3L	6520411	6520415	Burdock	1	+
chr3L	6533700	6533708	hobo	1	-
chr3L	6534657	6534665	hobo	1	-
chr3L	6535633	6535637	Tabor	2	-
chr3L	6537263	6537271	hobo	1	-
chr3L	6575088	6575092	Burdock	1	-
chr3L	6605038	6605045	1360	1	-
chr3L	6607063	6607067	HMS-Beagle	1	+
chr3L	6622139	6622147	hobo	1	+
chr3L	6622851	6622859	hobo	1	+
chr3L	6623096	6623104	hobo	1	+
chr3L	6686040	6686044	HMS-Beagle	1	+
chr3L	6968228	6968235	1360	1	-
chr3L	7011986	7011991	hopper	1	+
chr3L	7012079	7012083	mdg1	2	-
chr3L	7040493	7040498	roo	1	-
chr3L	7175941	7175943	pogo	1	+
chr3L	7176159	7176161	pogo	1	+
chr3L	7178685	7178693	hobo	1	-
chr3L	7250830	7250834	412	1	-
chr3L	7275000	7275008	hobo	1	+
chr3L	7588666	7588670	opus	2	+
chr3L	7590427	7590431	Transpac	2	-
chr3L	7622704	7622708	opus	1	-
chr3L	7693738	7693742	opus	1	+
chr3L	7742282	7742284	pogo	1	-
chr3L	7835848	7835850	pogo	1	+
chr3L	7856433	7856438	hopper	1	+
chr3L	7866383	7866390	1360	1	+
chr3L	7872676	7872678	pogo	2	-
chr3L	7942719	7942721	pogo	1	+
chr3L	7966728	7966730	pogo	1	-
chr3L	7992612	7992616	Tabor	1	-
chr3L	8002055	8002059	Transpac	1	-
chr3L	8023425	8023429	Transpac	2	-
chr3L	8101212	8101214	pogo	1	-
chr3L	8133374	8133376	pogo	1	-
chr3L	8242528	8242532	HMS-Beagle	1	-
chr3L	8253935	8253939	blood	1	+
chr3L	8264481	8264485	412	1	-
chr3L	8623859	8623861	pogo	1	+
chr3L	8763647	8763651	Burdock	2	+
chr3L	8766871	8766875	Tabor	1	-
chr3L	8868163	8868171	hobo	2	-
chr3L	8913192	8913196	HMS-Beagle	1	+
chr3L	8944835	8944840	hopper	2	+
chr3L	8944881	8944886	hopper	1	-
chr3L	9096681	9096685	opus	2	-
chr3L	9104932	9104934	pogo	2	+
chr3L	9109920	9109928	hobo	1	-
chr3L	9159638	9159646	hobo	1	-
chr3L	9162012	9162017	hopper	1	-
chr3L	9206460	9206462	pogo	1	-
chr3L	9261160	9261165	hopper	2	-
chr3L	9329488	9329492	opus	1	-
chr3L	9349872	9349880	hobo	1	-
chr3L	9357327	9357329	pogo	1	+
chr3L	9458942	9458947	hopper	1	+
chr3L	9459922	9459924	pogo	2	-
chr3L	9536305	9536309	HMS-Beagle	1	+
chr3L	9553804	9553809	roo	1	+
chr3L	9554598	9554602	Burdock	1	+
chr3L	9564917	9564922	hopper	1	-
chr3L	9603367	9603372	3S18	1	-
chr3L	9654434	9654441	1360	9	+
chr3L	9669114	9669118	Burdock	1	+
chr3L	9670980	9670984	Burdock	1	+
chr3L	9670976	9670980	opus	1	-
chr3L	9689034	9689039	3S18	1	-
chr3L	9706002	9706009	1360	1	-
chr3L	9767897	9767905	hobo	1	-
chr3L	9800435	9800439	Burdock	2	-
chr3L	9811591	9811599	hobo	1	-
chr3L	9844869	9844871	pogo	1	+
chr3L	9889757	9889759	pogo	2	-
chr3L	9955685	9955692	1360	1	-
chr3L	9957659	9957663	opus	2	-
chr3L	9993981	9993989	hobo	1	-
chr3L	10002208	10002210	pogo	2	-
chr3L	10006717	10006722	hopper	3	-
chr3L	10014248	10014252	HMS-Beagle	1	-
chr3L	10015432	10015437	roo	1	+
chr3L	10016572	10016576	Transpac	1	+
chr3L	10027502	10027506	blood	1	+
chr3L	10030316	10030324	hobo	1	-
chr3L	10032610	10032614	412	1	+
chr3L	10161246	10161250	Transpac	1	-
chr3L	10162244	10162248	Tabor	1	+
chr3L	10165462	10165467	blood	1	-
chr3L	10295075	10295079	blood	1	-
chr3L	10430013	10430017	blood	1	-
chr3L	10516279	10516287	hobo	1	-
chr3L	10529400	10529404	412	2	-
chr3L	10535283	10535291	hobo	2	+
chr3L	10555902	10555906	opus	1	+
chr3L	10557736	10557741	roo	2	+
chr3L	10641735	10641737	pogo	1	+
chr3L	10666676	10666678	pogo	1	+
chr3L	10667878	10667880	pogo	1	-
chr3L	10829673	10829679	opus	1	-
chr3L	10835947	10835952	hopper	1	-
chr3L	10839839	10839843	412	1	+
chr3L	10849860	10849868	hobo	1	+
chr3L	11082544	11082548	Transpac	1	+
chr3L	11151190	11151192	pogo	1	+
chr3L	11176433	11176435	pogo	2	+
chr3L	11179914	11179918	opus	1	+
chr3L	11189500	11189502	pogo	2	-
chr3L	11211765	11211767	pogo	1	-
chr3L	11212972	11212974	pogo	3	+
chr3L	11215451	11215455	opus	1	-
chr3L	11484236	11484240	gypsy	1	+
chr3L	11513370	11513374	opus	2	+
chr3L	11521845	11521849	opus	1	-
chr3L	11654858	11654863	hopper	7	-
chr3L	11665050	11665054	mdg1	1	-
chr3L	11678682	11678689	1360	1	+
chr3L	11697344	11697351	1360	1	-
chr3L	11699798	11699802	HMS-Beagle	1	-
chr3L	11738084	11738089	hopper	1	-
chr3L	11746949	11746957	hobo	1	+
chr3L	11747437	11747441	opus	1	-
chr3L	11752129	11752133	Burdock	1	+
chr3L	11806780	11806784	gypsy	4	+
chr3L	12011619	12011623	blood	1	-
chr3L	12042823	12042827	opus	1	+
chr3L	12065224	12065231	1360	1	+
chr3L	12140964	12140968	412	1	-
chr3L	12161062	12161067	roo	1	+
chr3L	12202614	12202616	pogo	1	+
chr3L	12219662	12219666	412	2	+
chr3L	12220776	12220780	blood	1	+
chr3L	12222505	12222509	412	1	-
chr3L	12234745	12234753	hobo	1	+
chr3L	12403383	12403387	opus	4	+
chr3L	12473412	12473416	Burdock	1	+
chr3L	12797400	12797404	HMS-Beagle	1	-
chr3L	12799879	12799883	opus	1	-
chr3L	12808417	12808419	pogo	1	-
chr3L	12821294	12821296	pogo	3	+
chr3L	12824171	12824173	pogo	1	-
chr3L	13015368	13015372	gtwin	4	-
chr3L	13017139	13017143	412	2	-
chr3L	13226419	13226424	roo	1	-
chr3L	13239166	13239173	1360	1	+
chr3L	13254631	13254635	Tabor	1	-
chr3L	13532829	13532837	hobo	1	+
chr3L	13532831	13532839	hobo	1	-
chr3L	13538132	13538140	hobo	4	-
chr3L	13539708	13539716	hobo	4	+
chr3L	13539906	13539914	hobo	1	+
chr3L	13544877	13544885	hobo	1	+
chr3L	13550023	13550031	hobo	1	-
chr3L	13557556	13557564	hobo	1	+
chr3L	13557773	13557781	hobo	1	-
chr3L	13559591	13559599	hobo	1	+
chr3L	13559961	13559969	hobo	1	-
chr3L	13566970	13566972	pogo	2	-
chr3L	13578846	13578854	hobo	1	-
chr3L	13582657	13582665	hobo	1	-
chr3L	13584672	13584680	hobo	1	-
chr3L	13588879	13588884	hopper	1	+
chr3L	13591812	13591820	hobo	1	-
chr3L	13607478	13607482	opus	1	-
chr3L	13608958	13608966	hobo	1	+
chr3L	13611928	13611932	opus	2	+
chr3L	13612882	13612886	opus	1	-
chr3L	13619993	13619998	hopper	1	+
chr3L	13620996	13621004	hobo	1	-
chr3L	13624572	13624576	opus	1	-
chr3L	13628617	13628625	hobo	1	+
chr3L	13630547	13630555	hobo	1	+
chr3L	13637564	13637572	hobo	1	-
chr3L	13639259	13639267	hobo	1	-
chr3L	13643350	13643358	hobo	1	+
chr3L	13644593	13644597	412	1	+
chr3L	13645747	13645755	hobo	2	+
chr3L	13881663	13881667	opus	1	+
chr3L	13913190	13913198	hobo	1	-
chr3L	13913630	13913634	HMS-Beagle	1	-
chr3L	13914418	13914420	pogo	1	-
chr3L	13915479	13915486	1360	1	+
chr3L	13941538	13941542	Burdock	1	-
chr3L	13946326	13946330	Burdock	1	-
chr3L	13949798	13949802	opus	1	+
chr3L	13976732	13976736	Burdock	1	+
chr3L	14052430	14052434	opus	1	+
chr3L	14052677	14052681	Burdock	1	+
chr3L	14117236	14117240	opus	2	+
chr3L	14214170	14214174	Burdock	2	-
chr3L	14222912	14222914	pogo	4	+
chr3L	14280847	14280851	Transpac	1	-
chr3L	14295256	14295260	Burdock	1	+
chr3L	14295337	14295341	opus	1	+
chr3L	14302174	14302176	pogo	1	+
chr3L	14328616	14328624	hobo	1	-
chr3L	14433309	14433311	pogo	1	-
chr3L	14449162	14449167	Max-element	1	+
chr3L	14495556	14495563	1360	1	+
chr3L	14588063	14588068	hopper	2	-
chr3L	14651881	14651885	HMS-Beagle	3	+
chr3L	14681178	14681182	mdg1	1	+
chr3L	14705614	14705618	gypsy	1	-
chr3L	14733718	14733726	hobo	1	-
chr3L	14736627	14736629	pogo	1	-
chr3L	14755757	14755759	pogo	1	+
chr3L	14774076	14774081	roo	1	-
chr3L	14807695	14807700	Max-element	1	+
chr3L	14826273	14826281	hobo	1	+
chr3L	14839116	14839120	412	1	-
chr3L	14843770	14843774	HMS-Beagle	1	-
chr3L	14890333	14890341	hobo	1	+
chr3L	15018469	15018477	hobo	1	+
chr3L	15028865	15028867	pogo	2	+
chr3L	15040609	15040617	hobo	1	+
chr3L	15042671	15042679	hobo	1	-
chr3L	15056206	15056211	roo	1	-
chr3L	15073530	15073535	roo	2	+
chr3L	15530880	15530882	pogo	1	+
chr3L	15538824	15538826	pogo	1	-
chr3L	15539148	15539150	pogo	1	+
chr3L	15599597	15599599	pogo	1	+
chr3L	15630944	15630949	hopper	1	+
chr3L	15683341	15683343	pogo	2	-
chr3L	15718289	15718297	hobo	1	+
chr3L	15720093	15720101	hobo	1	+
chr3L	15804555	15804562	1360	1	+
chr3L	15882479	15882483	mdg1	1	+
chr3L	15887553	15887561	hobo	1	-
chr3L	15934618	15934620	pogo	7	+
chr3L	15941569	15941571	pogo	1	+
chr3L	15943034	15943036	pogo	1	+
chr3L	15994757	15994762	hopper	1	+
chr3L	15994833	15994835	pogo	2	+
chr3L	16121183	16121190	1360	6	+
chr3L	16128981	16128983	pogo	1	+
chr3L	16137619	16137623	412	1	+
chr3L	16138368	16138372	Burdock	1	+
chr3L	16354536	16354540	Burdock	1	-
chr3L	16372770	16372774	opus	1	-
chr3L	16401291	16401299	hobo	1	-
chr3L	16409363	16409365	pogo	1	+
chr3L	16482007	16482015	hobo	1	-
chr3L	16500348	16500352	412	1	+
chr3L	16507040	16507044	412	1	+
chr3L	16623502	16623510	hobo	1	-
chr3L	16648075	16648079	HMS-Beagle	2	-
chr3L	16674196	16674198	pogo	1	+
chr3L	16684285	16684289	Burdock	1	+
chr3L	16686642	16686646	mdg1	2	+
chr3L	16690334	16690336	pogo	1	+
chr3L	16691970	16691972	pogo	4	+
chr3L	16727333	16727337	412	1	-
chr3L	16796741	16796743	pogo	4	-
chr3L	16865050	16865054	opus	1	+
chr3L	16868740	16868745	hopper	1	-
chr3L	16978672	16978674	pogo	2	+
chr3L	17049282	17049284	pogo	1	-
chr3L	17049682	17049686	blood	1	-
chr3L	17072352	17072360	hobo	1	-
chr3L	17092705	17092710	hopper	1	-
chr3L	17092746	17092751	hopper	3	+
chr3L	17106510	17106512	pogo	2	+
chr3L	17113644	17113648	opus	1	+
chr3L	17122904	17122912	hobo	1	-
chr3L	17128979	17128984	hopper	1	-
chr3L	17129121	17129129	hobo	1	+
chr3L	17145691	17145695	412	1	+
chr3L	17146465	17146473	hobo	1	+
chr3L	17153890	17153898	hobo	1	+
chr3L	17157975	17157979	opus	1	+
chr3L	17163029	17163037	hobo	1	-
chr3L	17164135	17164143	hobo	2	+
chr3L	17172117	17172121	412	2	+
chr3L	17182350	17182354	mdg1	1	-
chr3L	17189675	17189680	hopper	2	+
chr3L	17198344	17198349	hopper	1	-
chr3L	17201687	17201691	412	2	+
chr3L	17213827	17213831	opus	1	+
chr3L	17216670	17216672	pogo	1	-
chr3L	17433662	17433670	hobo	1	+
chr3L	17435295	17435300	hopper	2	+
chr3L	17437147	17437151	opus	2	+
chr3L	17486164	17486168	Burdock	1	-
chr3L	17496287	17496289	pogo	8	-
chr3L	17564334	17564339	3S18	2	+
chr3L	17582228	17582230	pogo	4	+
chr3L	17585050	17585055	hopper	2	-
chr3L	17607693	17607697	Transpac	1	+
chr3L	17633283	17633285	pogo	1	+
chr3L	17688863	17688867	HMS-Beagle	1	+
chr3L	17689417	17689425	hobo	1	-
chr3L	17794841	17794845	412	1	+
chr3L	17959699	17959703	opus	1	+
chr3L	18022852	18022860	hobo	1	-
chr3L	18023001	18023009	hobo	1	+
chr3L	18106568	18106572	gypsy	2	-
chr3L	18145703	18145707	opus	1	+
chr3L	18563339	18563347	hobo	2	+
chr3L	18595208	18595212	opus	1	+
chr3L	18639265	18639270	hopper	3	-
chr3L	18646738	18646743	roo	1	+
chr3L	18780930	18780934	blood	1	+
chr3L	18785797	18785799	pogo	2	-
chr3L	18816208	18816213	hopper	4	+
chr3L	18837951	18837958	1360	1	+
chr3L	18872586	18872590	HMS-Beagle	1	+
chr3L	18904407	18904411	412	1	-
chr3L	19077246	19077248	pogo	1	-
chr3L	19086466	19086468	pogo	2	-
chr3L	19101873	19101881	hobo	1	-
chr3L	19143069	19143073	Transpac	1	-
chr3L	19146242	19146246	HMS-Beagle	2	+
chr3L	19171378	19171382	Burdock	1	+
chr3L	19199646	19199650	opus	2	+
chr3L	19203052	19203056	blood	1	+
chr3L	19208179	19208183	opus	4	-
chr3L	19252994	19252999	transib2	8	+
chr3L	19324116	19324120	412	1	+
chr3L	19352604	19352608	HMS-Beagle	1	+
chr3L	19356197	19356201	opus	1	+
chr3L	19376831	19376835	Burdock	1	+
chr3L	19402594	19402598	Transpac	1	+
chr3L	19417712	19417716	opus	1	-
chr3L	19562046	19562048	pogo	1	+
chr3L	19695910	19695912	pogo	2	+
chr3L	19782159	19782163	Transpac	1	-
chr3L	19805096	19805104	hobo	1	+
chr3L	19900170	19900177	1360	1	+
chr3L	19900548	19900552	Burdock	1	-
chr3L	19900860	19900862	pogo	1	-
chr3L	19941990	19941995	3S18	1	-
chr3L	19951857	19951861	blood	1	+
chr3L	19992638	19992642	opus	6	+
chr3L	20054234	20054242	hobo	1	+
chr3L	20056169	20056177	hobo	1	-
chr3L	20056548	20056556	hobo	1	-
chr3L	20056893	20056898	hopper	1	-
chr3L	20058395	20058403	hobo	1	+
chr3L	20058409	20058411	pogo	9	-
chr3L	20060194	20060202	hobo	1	+
chr3L	20063725	20063730	Max-element	1	+
chr3L	20072668	20072672	opus	1	+
chr3L	20073280	20073288	hobo	1	-
chr3L	20075818	20075826	hobo	1	-
chr3L	20081120	20081125	roo	1	+
chr3L	20163911	20163915	blood	1	-
chr3L	20179615	20179619	opus	1	-
chr3L	20185599	20185603	Tabor	1	-
chr3L	20265176	20265178	pogo	14	-
chr3L	20280494	20280499	hopper	1	-
chr3L	20311016	20311020	opus	1	-
chr3L	20464954	20464961	1360	4	+
chr3L	20595108	20595112	opus	1	+
chr3L	20778901	20778903	pogo	1	-
chr3L	20869514	20869522	hobo	2	+
chr3L	20877582	20877590	hobo	2	+
chr3L	20924630	20924635	3S18	2	+
chr3L	20996690	20996692	pogo	1	+
chr3L	21000090	21000092	pogo	2	+
chr3L	21018812	21018817	hopper	1	-
chr3L	21019921	21019925	gypsy	1	+
chr3L	21036366	21036371	Max-element	1	+
chr3L	21051279	21051283	Burdock	1	+
chr3L	21090174	21090178	opus	1	+
chr3L	21090475	21090477	pogo	1	-
chr3L	21101705	21101709	opus	1	-
chr3L	21142273	21142277	opus	1	-
chr3L	21179844	21179849	hopper	1	-
chr3L	21180497	21180501	412	1	-
chr3L	21191883	21191890	1360	1	-
chr3L	21228342	21228346	Stalker2	1	-
chr3L	21268903	21268907	opus	1	+
chr3L	21314780	21314785	hopper	1	+
chr3L	21314975	21314980	hopper	1	+
chr3L	21316806	21316811	hopper	1	+
chr3L	21322269	21322277	hobo	1	-
chr3L	21326974	21326976	pogo	1	-
chr3L	21340809	21340813	Burdock	1	+
chr3L	21379770	21379774	blood	1	-
chr3L	21380583	21380585	pogo	1	-
chr3L	21404194	21404198	blood	1	+
chr3L	21408261	21408265	opus	2	-
chr3L	21491619	21491621	pogo	1	+
chr3L	21629019	21629021	pogo	1	+
chr3L	21630668	21630672	Burdock	1	+
chr3L	21631097	21631101	blood	1	-
chr3L	21690126	21690128	pogo	1	+
chr3L	21759033	21759037	opus	1	-
chr3L	21881761	21881766	roo	3	-
chr3L	21887880	21887884	HMS-Beagle	1	-
chr3L	21891968	21891973	hopper	1	+
chr3R	739946	739951	Max-element	1	-
chr3R	767669	767673	HMS-Beagle	1	-
chr3R	814517	814522	roo	1	-
chr3R	822848	822850	pogo	7	-
chr3R	978134	978139	roo	2	-
chr3R	978565	978569	opus	1	+
chr3R	982173	982177	Transpac	3	-
chr3R	1032440	1032444	Tabor	1	-
chr3R	1036004	1036006	pogo	1	-
chr3R	1071309	1071313	opus	1	-
chr3R	1091840	1091842	pogo	1	-
chr3R	1101359	1101363	412	1	+
chr3R	1110138	1110142	HMS-Beagle	1	-
chr3R	1114979	1114983	opus	2	+
chr3R	1133956	1133960	opus	1	-
chr3R	1146232	1146236	opus	2	-
chr3R	1149982	1149989	1360	1	+
chr3R	1161169	1161173	Burdock	2	-
chr3R	1171456	1171460	Stalker2	1	-
chr3R	1253317	1253321	opus	2	-
chr3R	1253325	1253329	opus	2	-
chr3R	1265826	1265830	mdg1	1	+
chr3R	1266048	1266052	Burdock	1	+
chr3R	1326634	1326638	opus	1	+
chr3R	1345055	1345059	opus	1	+
chr3R	1347929	1347933	HMS-Beagle	1	+
chr3R	1497155	1497162	1360	5	+
chr3R	1524443	1524448	roo	1	+
chr3R	1594314	1594318	Transpac	3	+
chr3R	1599135	1599139	mdg1	3	+
chr3R	1611960	1611964	Burdock	1	-
chr3R	1728526	1728530	Transpac	3	+
chr3R	1735108	1735116	hobo	1	+
chr3R	1736774	1736778	412	1	+
chr3R	1743761	1743769	hobo	2	-
chr3R	1749189	1749193	412	1	+
chr3R	1754712	1754716	Burdock	1	-
chr3R	1763065	1763069	Tabor	1	+
chr3R	1763123	1763127	Transpac	1	-
chr3R	1916338	1916342	blood	1	+
chr3R	2148281	2148285	opus	1	-
chr3R	2149311	2149315	opus	1	+
chr3R	2227283	2227287	Burdock	1	+
chr3R	2234591	2234595	Transpac	1	+
chr3R	2238754	2238761	1360	1	-
chr3R	2249613	2249620	1360	5	-
[truncated: 4,061 more rows]
