# Supplementary material for: Conserved Noncoding Elements Influence the Transposable Element Landscape in Drosophila
Source: Genome Biol Evol. 2018 May 29;10(6):1533–45. doi: 10.1093/gbe/evy104 (PMC6007792; doi:10.1093/gbe/evy104)
Supplement: Supplementary Data [file evy104_suppl.zip › AdditionalFile2.txt]

chr2L	332329	332334	pogo	1	+
chr2L	344838	344855	roo	1	-
chr2L	628054	628062	roo	2	-
chr2L	1242146	1242154	roo	1	-
chr2L	1380552	1380567	flea	1	+
chr2L	1380818	1380826	hobo	1	-
chr2L	1730187	1730190	Doc	1	-
chr2L	2220454	2220461	gypsy	1	+
chr2L	2781577	2781584	roo	1	+
chr2L	3333113	3333118	mdg1	1	+
chr2L	4435049	4435058	G2	1	+
chr2L	4947890	4947895	roo	1	+
chr2L	5310905	5310914	flea	1	+
chr2L	6474660	6474664	412	1	+
chr2L	7055357	7055383	Doc	1	+
chr2L	7724705	7724713	roo	1	-
chr2L	7765535	7765549	hobo	1	+
chr2L	7774897	7774912	hobo	1	+
chr2L	8009281	8009288	1360	1	-
chr2L	8027291	8027305	Doc	1	+
chr2L	8769559	8769568	roo	1	+
chr2L	9052696	9052702	HMS-Beagle	1	-
chr2L	9547881	9547883	pogo	1	-
chr2L	10813158	10813164	roo	1	-
chr2L	11518284	11518290	roo	2	+
chr2L	11948395	11948399	blood	1	+
chr2L	13774640	13774645	Stalker	1	-
chr2L	14875315	14875322	297	1	-
chr2L	15613144	15613148	blood	1	-
chr2L	15745564	15745572	hopper	1	+
chr2L	15768624	15768630	opus	1	-
chr2L	15968604	15968609	hopper	1	-
chr2L	16597292	16597296	Transpac	1	-
chr2L	16742286	16742290	412	1	+
chr2L	16742630	16742634	Tabor	1	+
chr2L	17436866	17436879	copia	2	+
chr2L	18661668	18661672	HMS-Beagle	2	+
chr2L	18672246	18672250	blood	2	+
chr2L	18683406	18683414	blood	1	+
chr2R	2557572	2557576	Tabor	1	+
chr2R	2667317	2667324	17.6	12	-
chr2R	2668914	2668922	HMS-Beagle	1	-
chr2R	2809582	2809589	412	1	+
chr2R	2896077	2896087	roo	1	+
chr2R	3234280	3234300	Stalker2	1	+
chr2R	3269852	3269856	opus	1	+
chr2R	3525605	3525609	412	1	-
chr2R	3566702	3566718	412	1	-
chr2R	3830205	3830210	roo	1	-
chr2R	3876038	3876045	Tirant	1	+
chr2R	3974420	3974427	1360	3	-
chr2R	4776346	4776351	Transpac	1	+
chr2R	4776347	4776352	Transpac	1	+
chr2R	4850964	4850972	hobo	1	+
chr2R	5187130	5187134	opus	1	-
chr2R	5448168	5448182	roo	1	-
chr2R	5760793	5760814	roo	1	+
chr2R	6325774	6325793	hobo	1	-
chr2R	6536833	6536839	roo	1	+
chr2R	6687990	6687998	roo	2	+
chr2R	6715213	6715219	297	1	+
chr2R	6715553	6715557	HMS-Beagle	2	-
chr2R	7123692	7123703	F-element	1	+
chr2R	7133937	7133941	HMS-Beagle	1	-
chr2R	7229339	7229351	jockey	1	-
chr2R	7272356	7272361	Max-element	1	-
chr2R	8072880	8072884	accord	18	-
chr2R	8257211	8257223	I-element	6	-
chr2R	8339780	8339782	pogo	1	-
chr2R	8736386	8736394	roo	1	-
chr2R	8760310	8760324	BS	1	+
chr2R	8895107	8895113	roo	1	-
chr2R	9152971	9152981	Doc	1	+
chr2R	9189038	9189043	roo	1	+
chr2R	9374036	9374055	roo	2	+
chr2R	9401698	9401703	Quasimodo	1	-
chr2R	9553440	9553450	Doc	1	+
chr2R	9636203	9636215	hobo	1	-
chr2R	9739963	9739968	roo	1	+
chr2R	10771527	10771534	mdg3	5	-
chr2R	11111383	11111392	roo	1	+
chr2R	11390986	11390991	roo	1	+
chr2R	11394659	11394664	Max-element	1	-
chr2R	11834677	11834683	opus	1	+
chr2R	12072581	12072589	pogo	1	+
chr2R	12380725	12380732	roo	1	-
chr2R	12420163	12420168	diver	1	-
chr2R	12581242	12581247	roo	1	-
chr2R	12812953	12812964	Tabor	1	-
chr2R	13010444	13010448	mdg1	1	+
chr2R	13262548	13262556	hobo	1	-
chr2R	13932355	13932359	412	1	-
chr2R	13937754	13937763	diver	1	-
chr2R	14286655	14286660	copia	1	+
chr2R	14864431	14864436	roo	1	-
chr2R	15401014	15401023	roo	1	-
chr2R	16842254	16842258	opus	1	+
chr2R	17102994	17102999	412	1	+
chr2R	17152743	17152748	roo	1	-
chr2R	17233096	17233108	roo	1	-
chr2R	17276739	17276741	pogo	2	+
chr2R	17374449	17374457	roo	1	+
chr2R	17552770	17552775	roo	1	-
chr2R	17553271	17553283	Doc	1	+
chr2R	17573696	17573700	412	1	-
chr2R	17686855	17686864	Max-element	1	-
chr2R	17833533	17833543	I-element	1	+
chr2R	18295577	18295590	roo	1	+
chr2R	18551908	18551915	opus	1	+
chr2R	18592246	18592251	Transpac	1	+
chr2R	18599031	18599036	roo	1	-
chr2R	19233781	19233786	412	1	-
chr2R	19247057	19247061	412	1	-
chr2R	19304386	19304388	pogo	1	-
chr2R	19379429	19379444	Doc	1	-
chr2R	20811528	20811534	roo	1	-
chr3L	217352	217360	roo	1	+
chr3L	598829	598832	pogo	1	-
chr3L	691834	691839	diver	1	-
chr3L	1545203	1545208	roo	1	+
chr3L	1893562	1893567	roo	1	-
chr3L	2492483	2492489	blood	1	-
chr3L	3371198	3371206	copia	1	-
chr3L	3809034	3809047	jockey	1	+
chr3L	3861471	3861483	rover	1	+
chr3L	4027074	4027079	blood	1	-
chr3L	4475078	4475092	jockey	1	-
chr3L	4539333	4539337	blood	1	+
chr3L	5133430	5133434	Tirant	1	-
chr3L	5910531	5910539	hobo	1	+
chr3L	6585579	6585584	roo	1	+
chr3L	7136571	7136573	jockey	1	+
chr3L	8284846	8284851	roo	1	+
chr3L	9753239	9753246	Burdock	1	-
chr3L	10089266	10089272	Transpac	2	+
chr3L	10140609	10140615	3S18	1	-
chr3L	11127203	11127207	412	2	-
chr3L	11881460	11881468	blood	1	-
chr3L	12035919	12035926	Tirant	2	+
chr3L	12157815	12157821	roo	1	+
chr3L	12769747	12769751	roo	1	-
chr3L	13955714	13955728	roo	1	-
chr3L	14171069	14171073	Tirant	1	-
chr3L	15071084	15071089	roo	1	+
chr3L	16072240	16072251	roo	1	-
chr3L	16162957	16162963	roo	1	-
chr3L	16388210	16388218	hobo	1	+
chr3L	16699214	16699223	Max-element	1	+
chr3L	16718658	16718664	opus	1	+
chr3L	16915313	16915321	Stalker2	1	+
chr3L	17424211	17424220	roo	1	-
chr3L	19053041	19053050	roo	1	+
chr3L	19250921	19250925	opus	1	-
chr3L	19335625	19335631	roo	1	-
chr3L	19537464	19537473	roo	1	+
chr3L	20143398	20143413	roo	1	+
chr3L	20359776	20359788	F-element	1	-
chr3L	20363156	20363162	roo	1	+
chr3L	20707386	20707394	roo	1	+
chr3L	21283119	21283126	opus	1	+
chr3L	21290104	21290115	roo	1	-
chr3L	21527789	21527802	Doc	1	+
chr3L	21535983	21535993	roo	1	-
chr3R	809923	809928	roo	1	+
chr3R	995741	995747	roo	1	+
chr3R	1334730	1334735	17.6	1	-
chr3R	1442386	1442392	rover	1	-
chr3R	1457951	1457958	G2	1	+
chr3R	1560324	1560328	Stalker2	1	+
chr3R	1585270	1585274	HMS-Beagle2	1	-
chr3R	1853849	1853854	mdg3	1	+
chr3R	2020354	2020366	jockey	1	-
chr3R	2021075	2021095	copia	3	-
chr3R	2114564	2114577	roo	1	-
chr3R	2723567	2723573	roo	1	-
chr3R	2967642	2967646	roo	1	+
chr3R	3110712	3110717	hopper	1	+
chr3R	3618932	3618946	flea	3	-
chr3R	4115133	4115156	Stalker2	1	+
chr3R	4115151	4115156	Stalker2	1	+
chr3R	4148291	4148295	blood	1	-
chr3R	4185650	4185658	roo	1	-
chr3R	4185878	4185891	roo	1	+
chr3R	4545809	4545814	412	1	-
chr3R	6050271	6050282	hobo	1	-
chr3R	6534009	6534013	Transpac	2	+
chr3R	6576247	6576252	hopper	1	+
chr3R	6970418	6970435	F-element	2	-
chr3R	6987832	6987837	roo	1	+
chr3R	6988792	6988799	mdg1	1	-
chr3R	7052292	7052298	diver	1	-
chr3R	7238105	7238116	Tabor	3	-
chr3R	7241994	7242003	diver	1	-
chr3R	8061284	8061291	roo	1	-
chr3R	8285088	8285092	412	1	-
chr3R	8502250	8502257	roo	1	-
chr3R	9936425	9936437	roo	1	+
chr3R	10046513	10046521	roo	1	-
chr3R	10050852	10050858	copia	3	-
chr3R	10127421	10127430	roo	1	+
chr3R	10522603	10522607	Tirant	1	+
chr3R	10714432	10714437	diver	1	+
chr3R	10967706	10967710	HMS-Beagle	1	+
chr3R	11363739	11363743	blood	1	-
chr3R	11592122	11592128	blood	1	+
chr3R	11906018	11906024	roo	1	+
chr3R	12023863	12023873	roo	1	-
chr3R	12152075	12152085	Doc	1	-
chr3R	12172181	12172186	Quasimodo	1	+
chr3R	12182690	12182694	Tirant	1	+
chr3R	12200458	12200463	roo	1	+
chr3R	12905158	12905163	hopper	1	+
chr3R	13488088	13488098	roo	1	+
chr3R	13637366	13637372	hopper	1	+
chr3R	13794420	13794445	hobo	1	-
chr3R	14557421	14557430	Transpac	1	-
chr3R	14957480	14957484	opus	1	-
chr3R	14958303	14958316	roo	1	-
chr3R	14965157	14965162	Quasimodo	1	+
chr3R	15596840	15596847	HMS-Beagle2	1	-
chr3R	16149607	16149615	roo	1	+
chr3R	16388259	16388264	3S18	1	-
chr3R	16804127	16804132	17.6	1	-
chr3R	17415882	17415888	hopper	1	-
chr3R	17694466	17694476	roo	1	+
chr3R	18534390	18534395	Max-element	1	-
chr3R	19229687	19229696	roo	1	+
chr3R	19415508	19415512	Tabor	1	+
chr3R	19433227	19433231	Burdock	1	-
chr3R	20192029	20192036	roo	1	+
chr3R	20623463	20623470	diver	1	+
chr3R	20728718	20728725	roo	1	+
chr3R	20951274	20951284	copia	1	+
chr3R	21066292	21066303	roo	1	+
chr3R	21114496	21114500	blood	1	-
chr3R	21122826	21122832	roo	1	+
chr3R	21600062	21600070	hobo	1	-
chr3R	21602012	21602016	mdg1	1	-
chr3R	21657994	21658002	hobo	1	+
chr3R	21725162	21725166	HMS-Beagle	2	+
chr3R	21875274	21875282	Max-element	1	+
chr3R	24108777	24108783	roo	1	+
chr3R	24462512	24462518	roo	1	+
chr3R	24467610	24467619	hobo	1	+
chr3R	24953631	24953644	Burdock	1	-
chr3R	25608460	25608465	roo	1	-
chr3R	25818436	25818445	hobo	1	+
chr3R	25825412	25825424	Idefix	1	+
chr3R	26312796	26312804	roo	1	+
chr3R	26336535	26336542	roo	1	+
chr3R	26432887	26432898	roo	1	-
chrX	647017	647022	roo	1	-
chrX	1949270	1949278	roo	1	-
chrX	2224292	2224300	roo	1	-
chrX	3464848	3464854	copia	1	-
chrX	4208708	4208713	Max-element	1	+
chrX	5387109	5387120	mdg3	1	-
chrX	5684923	5684927	roo	1	+
chrX	7526302	7526311	hobo	1	-
chrX	10170661	10170665	opus	1	+
chrX	10222844	10222851	roo	1	-
chrX	10930000	10930005	roo	1	-
chrX	11685716	11685720	Tirant	1	+
chrX	12785851	12785858	roo	1	+
chrX	12898045	12898050	roo	1	+
chrX	13265302	13265306	gypsy	1	+
chrX	13298973	13298977	HMS-Beagle	1	+
chrX	13503222	13503227	mdg3	1	-
chrX	15298080	15298086	roo	1	+
chrX	16998450	16998454	412	1	-
chrX	17087390	17087404	F-element	1	+
chrX	17594049	17594054	3S18	1	-
chrX	18274135	18274144	1360	1	-
chrX	18378586	18378594	roo	1	-
chrX	18385310	18385314	Bari1	1	-
chrX	19020678	19020684	17.6	1	-
chrX	19784056	19784061	diver	1	+
chrX	20016956	20016962	17.6	1	-
chr2L	220533	220536	pogo	1	+
chr2L	225427	225443	jockey	3	+
chr2L	309599	309607	Burdock	1	+
chr2L	661869	661874	roo	1	-
chr2L	705505	705510	blood	1	+
chr2L	839926	839937	roo	1	-
chr2L	866369	866374	Transpac	1	-
chr2L	866685	866689	Transpac	1	+
chr2L	917389	917393	Tabor	3	-
chr2L	926677	926685	blood	1	+
chr2L	1127262	1127270	hobo	1	+
chr2L	1178497	1178504	Transpac	2	-
chr2L	1341575	1341577	pogo	2	+
chr2L	1360963	1360968	roo	1	-
chr2L	1383571	1383576	hopper	1	+
chr2L	1406465	1406473	roo	1	-
chr2L	1523546	1523550	Tabor	1	+
chr2L	1559127	1559132	3S18	1	-
chr2L	1574987	1575000	opus	1	-
chr2L	1655580	1655584	412	1	-
chr2L	1657953	1657962	roo	1	-
chr2L	1749402	1749418	opus	1	-
chr2L	1868203	1868217	diver	1	+
chr2L	1875810	1875814	Stalker2	1	+
chr2L	1877909	1877915	roo	1	+
chr2L	1909627	1909638	blood	1	-
chr2L	1926098	1926103	Transpac	2	+
chr2L	1933766	1933773	Burdock	1	-
chr2L	1934918	1934929	F-element	1	-
chr2L	2000647	2000651	blood	1	-
chr2L	2005474	2005478	412	2	+
chr2L	2010328	2010332	Transpac	1	+
chr2L	2014011	2014016	hopper	1	+
chr2L	2068317	2068323	412	1	+
chr2L	2079354	2079369	Transpac	1	-
chr2L	2174799	2174814	Burdock	1	-
chr2L	2205876	2205885	blood	1	+
chr2L	2318992	2318997	I-element	1	+
chr2L	2327839	2327843	mdg3	1	+
chr2L	2328366	2328371	Stalker	1	+
chr2L	2345704	2345709	hopper	2	+
chr2L	2496290	2496299	copia	1	+
chr2L	2584787	2584791	Burdock	1	-
chr2L	2591992	2591997	roo	1	+
chr2L	2677759	2677769	hobo	1	-
chr2L	2906940	2906946	roo	1	+
chr2L	2924337	2924342	copia	1	-
chr2L	2930342	2930346	roo	1	+
chr2L	2942467	2942471	opus	1	-
chr2L	3084859	3084871	mdg3	1	-
chr2L	3104106	3104114	hobo	1	+
chr2L	3127918	3127925	roo	1	-
chr2L	3133781	3133787	copia	1	-
chr2L	3135755	3135761	mdg3	1	+
chr2L	3136901	3136910	hobo	1	+
chr2L	3142910	3142926	roo	1	+
chr2L	3265160	3265169	G2	1	+
chr2L	3265162	3265169	G2	1	+
chr2L	3487561	3487566	mdg3	1	+
chr2L	3686049	3686065	3S18	1	-
chr2L	3792565	3792571	roo	1	-
chr2L	3877150	3877156	Quasimodo	1	+
chr2L	3877226	3877233	roo	1	+
chr2L	3880321	3880334	opus	1	-
chr2L	3895547	3895553	Quasimodo	1	-
chr2L	3908488	3908499	jockey	1	+
chr2L	3931023	3931033	roo	1	+
chr2L	3944304	3944310	Quasimodo	1	-
chr2L	4034529	4034535	412	1	-
chr2L	4043329	4043339	roo	1	+
chr2L	4083153	4083158	copia	1	-
chr2L	4191704	4191712	roo	1	+
chr2L	4306938	4306946	Doc	1	-
chr2L	4313274	4313279	roo	1	-
chr2L	4469821	4469823	pogo	1	+
chr2L	4473348	4473356	roo	1	+
chr2L	4514616	4514626	roo	1	+
chr2L	4564428	4564432	blood	1	-
chr2L	4701666	4701672	mdg3	1	+
chr2L	4715411	4715422	F-element	1	-
chr2L	4760042	4760045	Doc	2	+
chr2L	4762347	4762352	copia	1	-
chr2L	4766789	4766794	hopper	1	-
chr2L	4767304	4767311	roo	1	+
chr2L	4771289	4771294	roo	1	-
chr2L	4784100	4784105	roo	1	+
chr2L	4924105	4924109	opus	1	+
chr2L	5020711	5020718	opus	1	-
chr2L	5083201	5083205	Tirant	1	+
chr2L	5223239	5223244	copia	1	+
chr2L	5304320	5304331	roo	1	+
chr2L	5409809	5409818	blood	1	-
chr2L	5437576	5437580	Burdock	1	+
chr2L	5610335	5610339	opus	1	-
chr2L	5633492	5633497	roo	1	+
chr2L	5665304	5665310	blood	1	+
chr2L	5665996	5666010	F-element	1	+
chr2L	5710959	5710963	Quasimodo	1	+
chr2L	5753805	5753812	roo	1	+
chr2L	5756404	5756415	hobo	1	-
chr2L	5757267	5757277	hobo	1	+
chr2L	5757456	5757461	hopper	1	+
chr2L	5786673	5786689	3S18	1	+
chr2L	5805906	5805911	hopper	2	+
chr2L	5827151	5827160	G2	1	-
chr2L	5864772	5864780	roo	1	+
chr2L	6089871	6089881	HMS-Beagle	1	-
chr2L	6110303	6110308	hopper	1	+
chr2L	6201043	6201047	blood	1	+
chr2L	6281578	6281591	jockey	3	+
chr2L	6292232	6292241	hobo	1	-
chr2L	6316692	6316699	hopper	1	-
chr2L	6389068	6389079	I-element	1	-
chr2L	6457237	6457239	pogo	1	-
chr2L	6470015	6470022	roo	1	-
chr2L	6508813	6508818	17.6	1	-
chr2L	6514769	6514784	roo	1	+
chr2L	6569978	6569991	jockey	1	-
chr2L	6581716	6581723	Tirant	1	-
chr2L	6592193	6592202	roo	1	-
chr2L	6594889	6594898	roo	1	-
chr2L	6597239	6597245	roo	2	-
chr2L	6614058	6614064	Quasimodo	1	-
chr2L	6618756	6618760	412	1	+
chr2L	6715767	6715778	hobo	1	-
chr2L	6829642	6829647	roo	1	-
chr2L	6986035	6986039	Burdock	1	-
chr2L	7077696	7077701	3S18	1	-
chr2L	7102165	7102169	412	1	+
chr2L	7147320	7147334	Doc	1	+
chr2L	7150359	7150364	Transpac	1	+
chr2L	7197487	7197491	Stalker2	1	-
chr2L	7208927	7208939	Quasimodo	1	-
chr2L	7257306	7257311	copia	1	+
chr2L	7270410	7270417	mdg3	1	+
chr2L	7310415	7310423	Doc	1	-
chr2L	7400071	7400075	HMS-Beagle	1	-
chr2L	7457878	7457890	297	2	+
chr2L	7457882	7457886	Burdock	1	+
chr2L	7484222	7484227	roo	1	+
chr2L	7537051	7537059	diver	1	+
chr2L	7542589	7542591	pogo	1	+
chr2L	7563486	7563491	roo	1	-
chr2L	7644871	7644879	roo	1	-
chr2L	7725691	7725708	I-element	1	+
chr2L	7852773	7852779	roo	1	-
chr2L	7852899	7852906	3S18	1	-
chr2L	7907232	7907243	roo	1	+
chr2L	7913831	7913847	hobo	1	+
chr2L	7928566	7928571	roo	1	-
chr2L	7939397	7939405	hobo	1	+
chr2L	7939982	7939986	Transpac	1	+
chr2L	8087877	8087882	412	1	-
chr2L	8098592	8098598	flea	1	-
chr2L	8104023	8104032	copia	1	+
chr2L	8130289	8130298	roo	1	+
chr2L	8167250	8167258	roo	1	-
chr2L	8229622	8229627	297	1	-
chr2L	8255238	8255242	412	1	+
chr2L	8371934	8371940	mdg3	1	-
chr2L	8418328	8418335	HMS-Beagle	1	-
chr2L	8422373	8422379	roo	1	-
chr2L	8500287	8500297	flea	1	+
chr2L	8532625	8532636	F-element	1	+
chr2L	8539345	8539358	Juan	1	+
chr2L	8550139	8550152	F-element	1	-
chr2L	8556128	8556133	copia	1	+
chr2L	8583340	8583342	Bari1	1	-
chr2L	8590686	8590690	412	2	-
chr2L	8608530	8608534	Bari1	1	+
chr2L	8627552	8627556	mdg1	1	-
chr2L	8633485	8633494	roo	1	+
chr2L	8639205	8639217	F-element	1	+
chr2L	8639594	8639604	297	1	+
chr2L	8643643	8643653	roo	1	-
chr2L	8654596	8654603	roo	1	-
chr2L	8700170	8700172	pogo	1	-
chr2L	8716794	8716802	roo	1	+
chr2L	8906851	8906866	Doc	1	+
chr2L	8940820	8940829	mdg3	1	+
chr2L	8950684	8950686	S-element	1	+
chr2L	8992668	8992670	pogo	6	+
chr2L	9059370	9059375	roo	1	+
chr2L	9153594	9153599	copia	1	-
chr2L	9198455	9198459	opus	1	-
chr2L	9204670	9204674	Transpac	5	-
chr2L	9266113	9266118	3S18	1	-
chr2L	9268865	9268870	roo	1	-
chr2L	9282443	9282448	hopper	2	+
chr2L	9438769	9438773	Bari1	1	+
chr2L	9444326	9444334	blood	1	+
chr2L	9521870	9521874	Quasimodo	1	+
chr2L	9557012	9557017	roo	1	-
chr2L	9705169	9705180	roo	2	+
chr2L	9706889	9706893	pogo	1	+
chr2L	9742016	9742020	Burdock	1	-
chr2L	9749743	9749750	mdg3	3	-
chr2L	9804984	9804988	pogo	1	-
chr2L	9821931	9821941	roo	1	-
chr2L	9850440	9850444	opus	1	+
chr2L	9851054	9851066	jockey	1	+
chr2L	9879742	9879748	hopper	1	-
chr2L	9882784	9882792	hobo	1	+
chr2L	9885538	9885551	hobo	1	-
chr2L	9906745	9906750	roo	1	-
chr2L	10101863	10101875	Quasimodo	1	-
chr2L	10108677	10108692	I-element	1	+
chr2L	10121590	10121596	copia	1	+
chr2L	10200745	10200750	Transpac	1	+
chr2L	10345584	10345593	roo	1	+
chr2L	10466675	10466689	roo	1	-
chr2L	10480849	10480854	hopper	1	+
chr2L	10502672	10502681	1360	1	-
chr2L	10587955	10587963	copia	3	+
chr2L	10600865	10600869	Tabor	1	-
chr2L	10604553	10604565	roo	1	+
chr2L	10624304	10624310	diver	1	-
chr2L	10750121	10750125	412	1	-
chr2L	10779244	10779253	Ivk	1	+
chr2L	10782761	10782765	springer	1	+
chr2L	10794610	10794617	roo	1	+
chr2L	10814922	10814938	I-element	1	-
chr2L	10934469	10934478	flea	1	+
chr2L	10943489	10943495	roo	1	+
chr2L	10961038	10961043	roo	1	+
chr2L	10991885	10991890	roo	1	-
chr2L	11044977	11044981	Burdock	2	+
chr2L	11241611	11241619	hobo	1	-
chr2L	11836952	11836971	Ivk	1	+
chr2L	11846255	11846260	blood	1	-
chr2L	11854032	11854040	hobo	1	+
chr2L	11854311	11854319	roo	1	-
chr2L	11858360	11858366	roo	1	+
chr2L	11868941	11868951	hobo	1	+
chr2L	11883722	11883732	roo	1	-
chr2L	11888193	11888209	copia	1	+
chr2L	11919644	11919652	hobo	1	-
chr2L	12138698	12138703	roo	1	-
chr2L	12143117	12143122	copia	1	-
chr2L	12144956	12144961	Tabor	1	+
chr2L	12147460	12147464	opus	1	+
chr2L	12234918	12234922	opus	1	-
chr2L	12238278	12238283	Stalker2	1	-
chr2L	12243870	12243875	mdg3	2	-
chr2L	12246504	12246518	jockey	1	-
chr2L	12293305	12293316	roo	1	-
chr2L	12360374	12360382	Burdock	1	-
chr2L	12415399	12415408	roo	1	-
chr2L	12418681	12418690	roo	1	+
chr2L	12420067	12420074	roo	1	-
chr2L	12461490	12461500	opus	1	+
chr2L	12485371	12485384	roo	1	-
chr2L	12489585	12489595	flea	1	-
chr2L	12525552	12525557	412	1	+
chr2L	12591761	12591766	roo	1	-
chr2L	12593513	12593518	mdg3	1	-
chr2L	12725341	12725355	blood	1	+
chr2L	12994780	12994788	hobo	1	+
chr2L	12997013	12997026	jockey	1	+
chr2L	13051584	13051593	hobo	1	+
chr2L	13088610	13088615	roo	1	-
chr2L	13095426	13095433	Doc	1	+
chr2L	13186285	13186296	pogo	1	+
chr2L	13511717	13511724	Tirant	1	+
chr2L	13517618	13517624	roo	1	-
chr2L	13520860	13520865	roo	1	-
chr2L	13534867	13534873	flea	3	-
chr2L	13555081	13555088	Burdock	1	-
chr2L	13557310	13557319	Max-element	1	+
chr2L	13557330	13557336	roo	1	-
chr2L	13559958	13559962	Tirant	1	-
chr2L	13580362	13580368	Transpac	2	-
chr2L	13585768	13585773	17.6	1	+
chr2L	13620994	13621005	Tabor	1	+
chr2L	13625852	13625858	roo	1	-
chr2L	13628781	13628790	roo	1	-
chr2L	13640726	13640740	gypsy	1	+
chr2L	13680862	13680870	hobo	1	-
chr2L	13685767	13685777	roo	1	+
chr2L	13688464	13688468	412	1	+
chr2L	13710716	13710722	copia	2	-
chr2L	13713692	13713701	Doc	1	+
chr2L	13804369	13804375	roo	1	-
chr2L	13837322	13837333	roo	1	+
chr2L	13879772	13879777	roo	1	-
chr2L	13881314	13881318	Transpac	2	-
chr2L	13916896	13916898	pogo	1	-
chr2L	13947720	13947726	hopper	2	+
chr2L	13950845	13950860	HMS-Beagle2	1	-
chr2L	13970944	13970956	flea	1	-
chr2L	14010216	14010225	copia	1	+
chr2L	14074018	14074022	copia	1	+
chr2L	14197981	14197983	pogo	1	+
chr2L	14198577	14198583	roo	1	-
chr2L	14213556	14213571	roo	1	+
chr2L	14284611	14284618	G2	1	+
chr2L	14293457	14293465	F-element	2	+
chr2L	14297280	14297287	roo	1	-
chr2L	14313734	14313748	F-element	1	-
chr2L	14399896	14399900	opus	1	-
chr2L	14662633	14662638	3S18	1	+
chr2L	14684764	14684776	F-element	1	-
chr2L	14931694	14931699	Stalker2	1	+
chr2L	14934178	14934184	copia	1	+
chr2L	14937755	14937767	Doc	1	+
chr2L	14938555	14938559	HMS-Beagle	1	-
chr2L	15019460	15019472	roo	1	+
chr2L	15019920	15019934	BS	1	-
chr2L	15078289	15078295	copia	1	-
chr2L	15079534	15079548	roo	1	+
chr2L	15176489	15176498	roo	1	-
chr2L	15176523	15176531	Quasimodo	1	+
chr2L	15238681	15238685	Stalker2	1	-
chr2L	15560438	15560452	Doc	1	-
chr2L	15760680	15760683	pogo	1	+
chr2L	15761003	15761017	F-element	1	+
chr2L	15919755	15919760	diver	1	+
chr2L	15931461	15931467	roo	1	+
chr2L	15933023	15933028	Stalker4	1	-
chr2L	16017247	16017259	opus	1	-
chr2L	16067112	16067119	Burdock	1	-
chr2L	16067116	16067120	HMS-Beagle2	4	-
chr2L	16248581	16248587	roo	1	+
chr2L	16253632	16253640	roo	1	-
chr2L	16496516	16496521	copia	1	-
chr2L	16550993	16550998	Quasimodo	1	-
chr2L	16552682	16552694	roo	1	+
chr2L	16554868	16554876	hobo	1	-
chr2L	16555755	16555761	Rt1b	1	+
chr2L	16583523	16583530	roo	1	+
chr2L	16586486	16586491	copia	1	+
chr2L	16616852	16616856	HMS-Beagle	1	-
chr2L	16624038	16624059	412	1	-
chr2L	16805863	16805868	mdg3	3	-
chr2L	16858084	16858091	17.6	4	-
chr2L	16880485	16880496	F-element	3	-
chr2L	16991485	16991492	HMS-Beagle	1	+
chr2L	17108412	17108418	copia	3	-
chr2L	17116967	17116975	hobo	1	-
chr2L	17123288	17123297	roo	1	-
chr2L	17156345	17156353	hopper	1	-
chr2L	17156672	17156677	mdg3	4	-
chr2L	17203736	17203740	412	1	+
chr2L	17205248	17205256	hobo	1	+
chr2L	17207969	17207974	hopper	1	-
chr2L	17212461	17212469	hobo	1	-
chr2L	17379368	17379376	micropia	1	+
chr2L	17423362	17423372	Rt1b	6	-
chr2L	17656627	17656632	hopper	1	-
chr2L	17663284	17663289	Tabor	1	+
chr2L	17675881	17675894	I-element	1	-
chr2L	17701618	17701622	blood	1	-
chr2L	17704084	17704089	412	1	+
chr2L	17704983	17704989	hopper	1	-
chr2L	17720255	17720261	hopper	1	-
chr2L	17730482	17730486	pogo	4	-
chr2L	17790546	17790557	F-element	1	-
chr2L	17809046	17809052	hobo	1	+
chr2L	17811450	17811455	Transpac	1	+
chr2L	17815431	17815435	HMS-Beagle	2	+
chr2L	18023886	18023890	412	1	-
chr2L	18024387	18024391	blood	1	+
chr2L	18032662	18032670	Rt1b	1	+
chr2L	18061874	18061883	hobo	1	+
chr2L	18163814	18163820	HMS-Beagle	1	-
chr2L	18166645	18166650	412	1	-
chr2L	18177931	18177939	412	1	-
chr2L	18212146	18212154	hobo	1	-
chr2L	18214004	18214012	hobo	1	+
chr2L	18334324	18334328	412	1	-
chr2L	18359947	18359952	roo	2	-
chr2L	18383054	18383077	I-element	1	+
chr2L	18518366	18518376	hobo	1	-
chr2L	18539138	18539142	412	1	+
chr2L	18632720	18632732	roo	1	+
chr2L	18671681	18671685	mdg1	1	+
chr2L	18674080	18674085	roo	3	+
chr2L	18868483	18868491	roo	1	-
chr2L	18928396	18928400	blood	1	+
chr2L	19085251	19085258	invader4	5	-
chr2L	19087453	19087470	hobo	1	+
chr2L	19098663	19098673	hobo	1	+
chr2L	19138470	19138475	roo	1	+
chr2L	19155737	19155744	roo	1	-
chr2L	19402788	19402795	roo	1	-
chr2L	19412496	19412513	roo	1	+
chr2L	19615957	19615963	hopper	2	-
chr2L	19635021	19635037	Quasimodo	2	-
chr2L	19642347	19642353	Quasimodo	1	-
chr2L	19678148	19678157	flea	2	-
chr2L	19679107	19679111	blood	1	+
chr2L	19679267	19679272	412	1	-
chr2L	19680037	19680050	jockey	1	-
chr2L	19681458	19681463	hopper	1	-
chr2L	19718123	19718127	roo	1	-
chr2L	19724194	19724198	mdg3	1	-
chr2L	19860853	19860879	Doc	1	+
chr2L	19872230	19872234	gypsy5	1	+
chr2L	19921151	19921155	blood	1	-
chr2L	19936748	19936753	roo	1	+
chr2L	19951416	19951422	roo	1	-
chr2L	20048732	20048738	3S18	1	-
chr2R	2398856	2398864	roo	1	+
chr2R	2425451	2425459	roo	1	-
chr2R	2452567	2452571	blood	5	+
chr2R	2452803	2452824	F-element	1	+
chr2R	2600243	2600249	roo	1	-
chr2R	2657667	2657673	roo	1	-
chr2R	2669041	2669045	blood	1	-
chr2R	2720552	2720560	1360	2	-
chr2R	2796510	2796518	roo	1	-
chr2R	2832090	2832095	Transpac	5	-
chr2R	2867304	2867318	412	2	+
chr2R	2922938	2922942	opus	1	-
chr2R	2986713	2986718	Stalker	1	+
chr2R	2991271	2991279	roo	1	+
chr2R	3001232	3001239	roo	1	-
chr2R	3018800	3018804	Transpac	6	-
chr2R	3041542	3041554	roo	1	-
chr2R	3186057	3186061	HMS-Beagle	1	-
chr2R	3221274	3221279	roo	1	+
chr2R	3249923	3249942	roo	2	+
chr2R	3436555	3436559	blood	1	-
chr2R	3438178	3438190	F-element	1	-
chr2R	3519553	3519558	rover	1	+
chr2R	3578702	3578705	pogo	1	-
chr2R	3610784	3610791	1360	1	+
chr2R	3614681	3614692	BS	1	+
chr2R	3618149	3618155	McClintock	5	+
chr2R	3619292	3619305	F-element	1	+
chr2R	3651695	3651697	412	1	+
chr2R	3664869	3664875	Transpac	1	-
chr2R	3738873	3738879	roo	1	+
chr2R	3790186	3790190	412	1	-
chr2R	4098922	4098939	mdg3	1	-
chr2R	4292483	4292488	Transpac	1	-
chr2R	4389018	4389023	copia	1	+
chr2R	4393660	4393669	Doc	1	-
chr2R	4398860	4398869	F-element	1	+
chr2R	4402492	4402497	roo	1	-
chr2R	4405686	4405697	Doc	1	+
chr2R	4418280	4418288	mdg1	1	+
chr2R	4467700	4467709	roo	1	+
chr2R	4489312	4489314	pogo	1	-
chr2R	4489799	4489802	opus	1	-
chr2R	4499987	4499997	roo	1	+
chr2R	4643278	4643284	297	1	-
chr2R	4644708	4644714	Transpac	2	-
chr2R	4692221	4692229	Transpac	1	-
chr2R	4697253	4697257	Stalker4	1	-
chr2R	4704867	4704875	HMS-Beagle	1	-
chr2R	4705580	4705589	HMS-Beagle	1	+
chr2R	4726803	4726807	opus	1	-
chr2R	4732672	4732684	F-element	1	+
chr2R	4772328	4772340	Doc	2	-
chr2R	4851728	4851740	Doc	1	-
chr2R	4854799	4854801	pogo	1	-
chr2R	4898304	4898309	roo	2	-
chr2R	4905946	4905951	Transpac	1	-
chr2R	4937933	4937944	F-element	2	-
chr2R	4940924	4940933	roo	1	-
chr2R	5086261	5086271	1360	2	+
chr2R	5167072	5167076	Tirant	1	-
chr2R	5222544	5222549	roo	1	-
chr2R	5235901	5235913	mdg3	1	+
chr2R	5296338	5296342	Burdock	1	-
chr2R	5364812	5364817	412	1	-
chr2R	5391987	5391995	hobo	1	-
chr2R	5415347	5415361	roo	1	-
chr2R	5550771	5550793	I-element	1	+
chr2R	5555542	5555554	jockey	1	-
chr2R	5564481	5564493	I-element	1	-
chr2R	5645785	5645789	blood	1	+
chr2R	5656279	5656287	F-element	1	-
chr2R	5666508	5666512	blood	1	+
chr2R	5678282	5678286	Stalker4	1	-
chr2R	5719259	5719270	roo	1	-
chr2R	5758202	5758207	roo	1	-
chr2R	5835518	5835530	jockey	1	-
chr2R	5838005	5838009	opus	1	-
chr2R	5838248	5838254	roo	1	+
chr2R	5839780	5839788	F-element	1	-
chr2R	5839780	5839790	F-element	2	-
chr2R	5887529	5887533	412	1	-
chr2R	5888607	5888616	roo	1	-
chr2R	5900276	5900289	roo	1	+
chr2R	5928374	5928382	roo	1	-
chr2R	5977165	5977177	hobo	1	-
chr2R	6017293	6017297	Burdock	2	+
chr2R	6018106	6018113	F-element	6	+
chr2R	6043040	6043042	pogo	1	-
chr2R	6062698	6062717	G2	1	+
chr2R	6105313	6105320	opus	1	+
chr2R	6114815	6114824	hopper	1	-
chr2R	6116675	6116680	412	1	+
chr2R	6179658	6179666	roo	1	-
chr2R	6192879	6192888	Quasimodo	1	+
chr2R	6347364	6347377	roo	1	-
chr2R	6487496	6487510	F-element	1	-
chr2R	6506293	6506300	1360	1	-
chr2R	6630899	6630904	412	1	-
chr2R	6662433	6662435	pogo	1	+
chr2R	6744180	6744185	copia	1	+
chr2R	6759884	6759890	roo	1	-
chr2R	6893317	6893328	hobo	1	+
chr2R	6937237	6937245	roo	2	+
chr2R	6945148	6945153	roo	1	-
chr2R	6948973	6948977	412	1	-
chr2R	6963652	6963657	roo	1	+
chr2R	7068634	7068641	Tirant	1	-
chr2R	7078590	7078596	17.6	1	-
chr2R	7080804	7080817	roo	1	+
chr2R	7091834	7091844	copia	1	+
chr2R	7306921	7306927	roo	1	+
chr2R	7307039	7307046	Transpac	1	-
chr2R	7393058	7393063	roo	1	-
chr2R	7518972	7518983	roo	1	+
chr2R	7534493	7534501	F-element	1	+
chr2R	7543519	7543527	412	1	+
chr2R	7546608	7546617	1360	1	+
chr2R	7548636	7548644	1360	1	-
chr2R	7567661	7567667	roo	1	-
chr2R	7690949	7690958	hobo	1	-
chr2R	7716629	7716643	Juan	1	-
chr2R	7839352	7839355	pogo	6	+
chr2R	7847270	7847276	roo	1	-
chr2R	7847285	7847291	copia	3	-
chr2R	7849483	7849490	roo	1	-
chr2R	7897348	7897356	roo	1	+
chr2R	8364963	8364968	roo	5	+
chr2R	8379053	8379064	roo	1	+
chr2R	8481926	8481936	roo	1	+
chr2R	8564245	8564254	Doc	1	+
chr2R	8671612	8671620	hobo	1	+
chr2R	8743204	8743208	blood	1	-
chr2R	9152724	9152730	roo	1	-
chr2R	9159663	9159670	opus	1	+
chr2R	9162994	9162998	Tabor	1	+
chr2R	9175018	9175031	F-element	1	-
chr2R	9348278	9348293	Rt1b	1	+
chr2R	9348296	9348309	Transpac	1	-
chr2R	9386767	9386779	flea	1	-
chr2R	9432484	9432490	roo	1	+
chr2R	9472400	9472410	hobo	1	-
chr2R	9474198	9474211	F-element	3	-
chr2R	9511619	9511627	hobo	1	+
chr2R	9513498	9513503	roo	1	-
chr2R	9515991	9516005	Rt1b	1	-
chr2R	9527516	9527524	hobo	1	-
chr2R	9527831	9527835	Tabor	1	-
chr2R	9536384	9536392	hobo	1	-
chr2R	9560096	9560105	hopper	1	+
chr2R	9583661	9583666	copia	1	+
chr2R	9584521	9584525	blood	1	-
chr2R	9586954	9586966	jockey	1	-
chr2R	9602394	9602400	Transpac	5	+
chr2R	9605707	9605719	Doc	1	-
chr2R	9665260	9665265	Transpac	2	-
chr2R	9785838	9785843	Quasimodo	1	+
chr2R	9802962	9802968	roo	1	+
chr2R	9816595	9816599	Transpac	1	-
chr2R	9825870	9825875	roo	1	+
chr2R	9874312	9874318	diver	1	+
chr2R	9893946	9893953	roo	1	+
chr2R	9907776	9907780	roo	1	-
chr2R	9924411	9924416	hopper	1	+
chr2R	9965886	9965892	hopper	2	+
chr2R	10219705	10219716	jockey	1	-
chr2R	10269488	10269499	F-element	1	+
chr2R	10421694	10421700	copia	1	-
chr2R	10437262	10437268	opus	1	+
chr2R	10442059	10442070	roo	1	+
chr2R	10466500	10466504	blood	1	-
chr2R	10571418	10571439	F-element	1	+
chr2R	10576124	10576129	roo	1	-
chr2R	10592398	10592403	roo	1	+
chr2R	10594507	10594515	hobo	1	-
chr2R	10594653	10594657	Tabor	1	+
chr2R	10682578	10682582	blood	1	+
chr2R	10864526	10864531	Transpac	1	-
chr2R	10873949	10873954	roo	2	+
chr2R	10912379	10912387	mdg3	1	+
chr2R	11048399	11048404	roo	1	-
chr2R	11056250	11056257	roo	1	+
chr2R	11072018	11072027	roo	1	-
chr2R	11146466	11146472	roo	1	-
chr2R	11172981	11172989	roo	1	-
chr2R	11175771	11175781	roo	1	-
chr2R	11176197	11176200	Transpac	1	-
chr2R	11179274	11179280	roo	1	-
chr2R	11179805	11179814	Tabor	1	+
chr2R	11252821	11252826	copia	1	-
chr2R	11307191	11307203	F-element	1	-
chr2R	11362027	11362036	roo	1	+
chr2R	11581857	11581862	roo	1	-
chr2R	11664123	11664136	roo	1	+
chr2R	11941010	11941024	Rt1b	1	-
chr2R	11941024	11941038	Rt1b	1	-
chr2R	12016156	12016160	Tirant	1	-
chr2R	12096878	12096891	Juan	1	+
chr2R	12275787	12275792	copia	1	-
chr2R	12277809	12277817	hobo	1	-
chr2R	12285287	12285292	412	1	-
chr2R	12288960	12288969	hobo	1	+
chr2R	12310716	12310721	roo	2	+
chr2R	12412276	12412281	roo	1	+
chr2R	12550253	12550257	412	1	+
chr2R	12570561	12570565	opus	1	+
chr2R	12577902	12577907	roo	1	-
chr2R	12582261	12582272	roo	1	+
chr2R	12825785	12825798	roo	1	-
chr2R	12865411	12865416	hopper	4	-
chr2R	12879124	12879128	opus	1	-
chr2R	12967167	12967169	pogo	1	+
chr2R	13195426	13195437	412	1	-
chr2R	13226717	13226719	F-element	1	-
chr2R	13235031	13235039	hobo	1	-
chr2R	13322532	13322545	HMS-Beagle	1	-
chr2R	13487175	13487179	blood	1	+
chr2R	13499710	13499716	roo	1	-
chr2R	13499766	13499768	pogo	1	+
chr2R	13785408	13785417	Burdock	1	+
chr2R	13788942	13788947	mdg3	1	-
chr2R	13799323	13799332	roo	1	+
chr2R	13801519	13801530	blood	1	+
chr2R	13804772	13804781	hobo	1	-
chr2R	13810746	13810752	roo	1	-
chr2R	13887700	13887704	412	1	-
chr2R	13964488	13964493	blood	1	+
chr2R	13993140	13993146	roo	1	+
chr2R	14346504	14346514	Doc	1	+
chr2R	14364747	14364751	blood	1	+
chr2R	14370206	14370208	pogo	1	+
chr2R	14371269	14371275	roo	1	+
chr2R	14415610	14415620	jockey	1	-
chr2R	14416243	14416254	jockey	1	-
chr2R	14416523	14416531	hobo	1	-
chr2R	14471861	14471873	jockey	1	+
chr2R	14475504	14475508	opus	1	+
chr2R	14526285	14526290	hopper	1	+
chr2R	14719168	14719174	roo	1	+
chr2R	14776344	14776354	F-element	1	-
chr2R	14790148	14790156	mdg3	1	-
chr2R	14800004	14800008	412	1	+
chr2R	14837233	14837244	F-element	1	+
chr2R	14961098	14961103	hopper	1	+
chr2R	14988596	14988604	hobo	1	+
chr2R	14995573	14995577	412	1	+
chr2R	15033424	15033429	copia	1	+
chr2R	15034177	15034183	297	1	-
chr2R	15058719	15058721	Bari1	1	+
chr2R	15067731	15067755	copia	1	+
chr2R	15096290	15096295	copia	1	-
chr2R	15122294	15122298	opus	1	-
chr2R	15205316	15205323	Max-element	1	+
chr2R	15207285	15207291	roo	1	+
chr2R	15207431	15207446	roo	1	+
chr2R	15217828	15217834	McClintock	1	+
chr2R	15263642	15263651	roo	1	+
chr2R	15348620	15348635	opus	2	-
chr2R	15367893	15367900	roo	1	+
chr2R	15423338	15423348	hobo	1	-
chr2R	15430648	15430660	412	1	+
chr2R	15478054	15478062	hobo	1	-
chr2R	15493268	15493279	roo	1	-
chr2R	15505082	15505084	pogo	1	-
chr2R	15505348	15505353	pogo	1	-
chr2R	16120114	16120123	flea	1	+
chr2R	16202467	16202477	G2	1	+
chr2R	16315784	16315793	roo	1	-
chr2R	16316333	16316339	mdg3	1	-
chr2R	16324260	16324268	opus	1	-
chr2R	16331429	16331437	hobo	1	+
chr2R	16340055	16340063	1360	1	+
chr2R	16460748	16460754	roo	1	-
chr2R	16468081	16468091	Burdock	1	-
chr2R	16541730	16541735	3S18	2	-
chr2R	16594953	16594969	Rt1b	1	-
chr2R	16626551	16626563	jockey	1	-
chr2R	16632116	16632120	Burdock	1	-
chr2R	16809020	16809024	mdg3	1	-
chr2R	16823416	16823423	Tabor	1	-
chr2R	16969654	16969658	mdg3	1	-
chr2R	16990746	16990755	roo	1	-
chr2R	17000224	17000232	hobo	1	-
chr2R	17125171	17125181	roo	1	-
chr2R	17129931	17129942	roo	1	-
chr2R	17159110	17159115	blood	1	-
chr2R	17248197	17248202	roo	1	+
chr2R	17258344	17258349	roo	1	+
chr2R	17295276	17295282	roo	1	-
chr2R	17295813	17295823	roo	1	-
chr2R	17316279	17316284	hopper	1	+
chr2R	17325278	17325286	roo	1	-
chr2R	17344954	17344958	roo	1	+
chr2R	17358671	17358676	copia	1	-
chr2R	17362744	17362748	S-element	1	+
chr2R	17392030	17392037	opus	1	+
chr2R	17796361	17796365	412	1	-
chr2R	17800097	17800104	roo	1	+
chr2R	17800891	17800892	412	1	-
chr2R	17839306	17839313	roo	1	+
chr2R	18006772	18006779	roo	2	+
chr2R	18048080	18048086	Transpac	1	-
chr2R	18249677	18249679	opus	1	+
chr2R	18397679	18397688	hobo	1	-
chr2R	18398306	18398313	mdg3	1	+
chr2R	18399957	18399965	hobo	1	-
chr2R	18405015	18405033	roo	1	+
chr2R	18406053	18406063	roo	1	-
chr2R	18435090	18435099	roo	1	-
chr2R	18464746	18464753	opus	1	+
chr2R	18478640	18478648	1360	1	-
chr2R	18512897	18512901	opus	1	+
chr2R	18512919	18512931	roo	1	+
chr2R	18514450	18514460	roo	1	+
chr2R	18531263	18531274	I-element	1	+
chr2R	18611133	18611142	roo	1	+
chr2R	18621774	18621780	diver	1	+
chr2R	18644982	18644986	blood	1	+
chr2R	18665193	18665201	blood	1	-
chr2R	18679252	18679265	jockey	2	+
chr2R	18680094	18680100	roo	1	+
chr2R	18684326	18684334	hobo	1	-
chr2R	18797049	18797057	roo	1	+
chr2R	18805033	18805038	copia	1	-
chr2R	18943503	18943509	roo	1	-
chr2R	19070201	19070212	Transpac	2	+
chr2R	19283255	19283265	diver	1	-
chr2R	19362046	19362054	hobo	1	+
chr2R	19463335	19463337	diver	1	-
chr2R	19497089	19497093	412	1	+
chr2R	19497175	19497179	Transpac	1	+
chr2R	19531817	19531821	pogo	1	-
chr2R	19538042	19538046	HMS-Beagle	1	-
chr2R	19614537	19614544	roo	1	-
chr2R	19618367	19618372	blood	1	-
chr2R	19631535	19631537	Bari1	1	+
chr2R	19657331	19657345	roo	1	-
chr2R	19675871	19675877	diver	1	+
chr2R	19881480	19881486	mdg3	1	-
chr2R	20030062	20030070	roo	1	-
chr2R	20093609	20093619	412	1	-
chr2R	20105183	20105188	blood	1	+
chr2R	20107113	20107117	blood	1	+
chr2R	20110072	20110077	blood	2	+
chr2R	20270002	20270007	412	1	+
chr2R	20276043	20276047	412	1	+
chr2R	20315117	20315129	jockey	2	+
chr2R	20358415	20358423	Burdock	1	-
chr2R	20638742	20638746	Quasimodo	1	+
chr2R	20769741	20769745	Tirant	1	-
chr3L	480760	480766	roo	1	+
chr3L	885774	885780	roo	1	-
chr3L	916756	916768	roo	1	+
chr3L	939556	939561	hopper	1	+
chr3L	941685	941690	roo	1	-
chr3L	1006418	1006439	F-element	1	+
chr3L	1030458	1030466	blood	1	+
chr3L	1032577	1032581	blood	1	-
chr3L	1059012	1059023	roo	1	-
chr3L	1062783	1062793	hobo	1	+
chr3L	1065237	1065241	opus	1	-
chr3L	1074745	1074749	blood	1	+
chr3L	1083944	1083950	roo	1	+
chr3L	1142986	1142991	Max-element	1	+
chr3L	1258749	1258755	copia	1	-
chr3L	1287447	1287455	mdg3	1	+
chr3L	1337171	1337184	blood	4	-
chr3L	1550215	1550222	roo	1	-
chr3L	1815997	1816000	pogo	1	+
chr3L	1890526	1890530	Burdock	1	-
chr3L	1895694	1895699	roo	1	+
chr3L	1928669	1928673	blood	1	-
chr3L	2076142	2076144	pogo	1	+
chr3L	2254768	2254770	pogo	1	+
chr3L	2289474	2289480	roo	1	-
chr3L	2393707	2393715	roo	1	-
chr3L	2401977	2401981	opus	1	-
chr3L	2426700	2426711	pogo	3	-
chr3L	2485929	2485943	jockey	1	-
chr3L	2515438	2515443	3S18	1	+
chr3L	2520374	2520378	Tabor	1	-
chr3L	2609064	2609068	Transpac	1	+
chr3L	2678489	2678494	roo	1	+
chr3L	2734225	2734236	X-element	1	+
chr3L	2737777	2737782	412	1	+
chr3L	2795421	2795429	hobo	1	+
chr3L	2857117	2857125	roo	1	+
chr3L	2859836	2859850	Doc	1	+
chr3L	2937231	2937235	412	1	-
chr3L	3008159	3008166	opus	1	+
chr3L	3103045	3103049	Transpac	1	-
chr3L	3141933	3141937	Transpac	1	+
chr3L	3179891	3179895	Tirant	1	-
chr3L	3351210	3351215	mdg3	1	-
chr3L	3438633	3438644	I-element	1	+
chr3L	3491451	3491456	roo	1	-
chr3L	3518535	3518541	roo	2	+
chr3L	3527054	3527061	Burdock	1	+
chr3L	3538607	3538616	copia	1	-
chr3L	3751935	3751946	roo	1	+
chr3L	3760128	3760134	opus	1	+
chr3L	3790110	3790114	blood	1	+
chr3L	3928515	3928521	roo	1	+
chr3L	4077246	4077254	hobo	1	+
chr3L	4171489	4171492	pogo	1	+
chr3L	4187283	4187297	hobo	1	+
chr3L	4231296	4231313	Doc	1	+
chr3L	4354194	4354199	roo	1	-
chr3L	4411936	4411943	roo	1	-
chr3L	4521868	4521877	roo	1	+
chr3L	4533904	4533908	Transpac	1	-
chr3L	4540899	4540913	roo	1	+
chr3L	4563771	4563775	HMS-Beagle	1	-
chr3L	4564261	4564268	opus	1	-
chr3L	4570882	4570886	Quasimodo	1	-
chr3L	4572384	4572389	roo	1	+
chr3L	4662232	4662239	Burdock	1	+
chr3L	4665199	4665209	412	1	-
chr3L	4671605	4671607	opus	1	-
chr3L	4717157	4717162	roo	1	-
chr3L	4735322	4735332	roo	1	+
chr3L	4738765	4738774	hobo	1	+
chr3L	4739299	4739307	hopper	1	+
chr3L	4747377	4747383	297	1	+
chr3L	4753438	4753443	copia	1	-
chr3L	4755620	4755626	copia	1	+
chr3L	4758422	4758424	pogo	1	-
chr3L	4915041	4915052	Doc	1	-
chr3L	4965029	4965039	roo	1	+
chr3L	4966317	4966324	3S18	1	+
chr3L	4970720	4970725	roo	1	+
chr3L	5158992	5159001	roo	1	+
chr3L	5194032	5194036	Stalker2	1	+
chr3L	5198449	5198455	flea	1	-
chr3L	5213612	5213623	hobo	1	-
chr3L	5214296	5214301	roo	1	-
chr3L	5232862	5232871	F-element	1	-
chr3L	5252204	5252216	roo	1	+
chr3L	5429477	5429481	412	1	-
chr3L	5431888	5431893	hopper	4	-
chr3L	5677088	5677102	Rt1b	2	-
chr3L	5692989	5693000	blood	1	+
chr3L	5737123	5737135	roo	2	-
chr3L	5822378	5822389	F-element	4	+
chr3L	5918910	5918926	Doc	1	-
chr3L	5998079	5998087	hobo	1	-
chr3L	6016331	6016340	hobo	1	-
chr3L	6017604	6017608	412	1	+
chr3L	6209067	6209074	Burdock	1	-
chr3L	6512467	6512478	F-element	2	-
chr3L	6527423	6527434	roo	1	+
chr3L	6533700	6533708	hobo	1	-
chr3L	6535233	6535241	hobo	1	-
chr3L	6535783	6535795	jockey	1	+
chr3L	6622851	6622859	hobo	1	+
chr3L	6623096	6623104	hobo	1	+
chr3L	6686028	6686047	HMS-Beagle	1	+
chr3L	6688636	6688644	Transpac	2	-
chr3L	6940174	6940180	roo	1	-
chr3L	7005452	7005470	BS	1	-
chr3L	7009481	7009490	roo	1	+
chr3L	7095573	7095577	blood	1	+
chr3L	7169899	7169915	F-element	1	+
chr3L	7170952	7170960	roo	1	+
chr3L	7251208	7251221	F-element	1	+
chr3L	7552023	7552036	F-element	1	+
chr3L	7590414	7590431	Transpac	1	-
chr3L	7610920	7610926	3S18	1	-
chr3L	7620694	7620710	I-element	1	+
chr3L	7627680	7627686	Quasimodo	1	-
chr3L	7736818	7736831	roo	1	+
chr3L	7750330	7750336	roo	1	+
chr3L	7837539	7837546	Rt1b	1	+
chr3L	7872676	7872678	pogo	1	-
chr3L	7878215	7878224	roo	1	+
chr3L	7899349	7899361	Quasimodo	1	+
chr3L	8000215	8000219	412	1	-
chr3L	8025839	8025848	roo	1	+
chr3L	8030069	8030085	hobo	1	+
chr3L	8073525	8073534	roo	1	-
chr3L	8242227	8242251	jockey	1	+
chr3L	8246791	8246804	jockey	1	-
chr3L	8775200	8775204	blood	1	-
chr3L	8775609	8775619	roo	1	-
chr3L	8845490	8845499	17.6	1	+
chr3L	8913192	8913196	HMS-Beagle	1	+
chr3L	8944835	8944840	hopper	1	+
chr3L	8952680	8952691	Doc	1	-
chr3L	8952680	8952693	Doc	1	-
chr3L	9096998	9097004	17.6	1	-
chr3L	9098531	9098548	Rt1a	1	-
chr3L	9120986	9120992	HMS-Beagle	1	-
chr3L	9258903	9258912	hobo	1	-
chr3L	9348661	9348665	Tabor	1	+
chr3L	9414988	9414994	412	1	-
chr3L	9415517	9415525	Tirant	1	+
chr3L	9583303	9583308	Burdock	2	-
chr3L	9603367	9603372	3S18	1	-
chr3L	9608823	9608836	I-element	1	-
chr3L	9639099	9639105	roo	1	-
chr3L	9654137	9654142	roo	1	-
chr3L	9666118	9666127	roo	1	+
chr3L	9736551	9736557	roo	1	-
chr3L	9800435	9800439	Burdock	1	-
chr3L	9851401	9851405	pogo	6	+
chr3L	10008840	10008852	Transpac	1	-
chr3L	10011358	10011369	roo	1	+
chr3L	10030730	10030736	copia	1	+
chr3L	10030868	10030871	pogo	7	-
chr3L	10078645	10078652	17.6	1	+
chr3L	10155003	10155010	roo	1	-
chr3L	10163132	10163140	Transpac	1	-
chr3L	10172080	10172086	Quasimodo	1	-
chr3L	10172089	10172095	Quasimodo	1	-
chr3L	10173879	10173889	blood	1	+
chr3L	10542253	10542258	Transpac	1	+
chr3L	10549310	10549315	roo	1	-
chr3L	10563889	10563899	roo	1	-
chr3L	10565437	10565448	jockey	1	-
chr3L	10581458	10581462	412	1	-
chr3L	10650471	10650482	roo	1	+
chr3L	10829673	10829679	opus	1	-
chr3L	10835947	10835952	hopper	1	-
chr3L	10837499	10837505	412	1	-
chr3L	11283172	11283178	pogo	1	+
chr3L	11483880	11483891	jockey	1	+
chr3L	11546793	11546801	1360	1	+
chr3L	11630410	11630416	roo	1	-
chr3L	11654858	11654863	hopper	1	-
chr3L	11657722	11657741	297	1	-
chr3L	11662373	11662382	roo	1	+
chr3L	11664987	11664991	Tirant	1	+
chr3L	11731596	11731604	roo	1	+
chr3L	11746949	11746957	hobo	1	+
chr3L	11803624	11803630	Quasimodo	1	+
chr3L	11812275	11812281	17.6	4	+
chr3L	11845843	11845852	flea	2	+
chr3L	11849951	11849956	412	1	+
chr3L	11997967	11997972	roo	1	-
chr3L	12162439	12162445	Max-element	1	-
chr3L	12233374	12233386	hobo	1	+
chr3L	12235648	12235654	copia	1	-
chr3L	12235814	12235819	roo	1	+
chr3L	12251239	12251243	Tabor	1	-
chr3L	12373572	12373580	I-element	1	+
chr3L	12746724	12746730	Max-element	1	+
chr3L	12822675	12822682	roo	1	+
chr3L	13025847	13025854	flea	1	-
chr3L	13263304	13263317	1360	1	-
chr3L	13456488	13456490	412	1	-
chr3L	13491927	13491935	Burdock	1	-
chr3L	13536532	13536544	hobo	1	+
chr3L	13538132	13538140	hobo	1	-
chr3L	13539708	13539716	hobo	1	+
chr3L	13549415	13549424	hobo	1	-
chr3L	13560606	13560615	hobo	1	+
chr3L	13560716	13560730	jockey	1	-
chr3L	13576701	13576707	hopper	1	-
chr3L	13579815	13579820	I-element	1	+
chr3L	13582700	13582706	hopper	1	-
chr3L	13588913	13588921	hobo	1	+
chr3L	13610567	13610577	hobo	1	+
chr3L	13612882	13612886	opus	1	-
chr3L	13621862	13621867	copia	6	-
chr3L	13623239	13623245	hopper	1	+
chr3L	13629517	13629526	F-element	4	-
chr3L	13637553	13637566	jockey	1	-
chr3L	13637564	13637572	hobo	1	-
chr3L	13641752	13641762	hobo	1	-
chr3L	13644593	13644597	412	1	+
chr3L	13881657	13881663	Idefix	1	+
chr3L	13884226	13884233	copia	1	+
chr3L	14000037	14000044	G2	1	-
chr3L	14112152	14112160	hobo	1	-
chr3L	14118153	14118161	Quasimodo	1	+
chr3L	14192721	14192729	roo	1	-
chr3L	14203401	14203407	roo	1	-
chr3L	14214927	14214935	blood	1	-
chr3L	14277671	14277682	Idefix	1	+
chr3L	14280847	14280851	Transpac	1	-
chr3L	14412141	14412154	Doc	3	-
chr3L	14437939	14437943	Transpac	1	+
chr3L	14475416	14475426	Doc	1	+
chr3L	14540753	14540758	copia	2	-
chr3L	14588063	14588068	hopper	1	-
chr3L	14618600	14618608	mdg3	1	+
chr3L	14620238	14620257	Juan	1	+
chr3L	14682928	14682937	copia	1	+
chr3L	14773246	14773255	roo	1	-
chr3L	14777930	14777945	rover	1	-
chr3L	14804567	14804572	copia	1	-
chr3L	14805327	14805334	Burdock	1	-
chr3L	14815985	14815990	mdg1	2	-
chr3L	14816772	14816778	roo	1	-
chr3L	14830671	14830677	roo	1	+
chr3L	14831523	14831532	hobo	1	-
chr3L	14835829	14835836	copia	1	+
chr3L	14839116	14839120	412	1	-
chr3L	14839790	14839795	roo	1	+
chr3L	14843675	14843681	roo	1	+
chr3L	14843770	14843774	HMS-Beagle	1	-
chr3L	14847816	14847839	rover	1	+
chr3L	14848204	14848209	roo	1	-
chr3L	14910279	14910284	412	1	-
chr3L	15028272	15028278	pogo	1	-
chr3L	15033199	15033203	297	1	-
chr3L	15042671	15042679	hobo	1	-
chr3L	15063775	15063784	mdg3	1	+
chr3L	15607577	15607589	jockey	1	-
chr3L	15607999	15608003	Stalker2	1	+
chr3L	15628793	15628797	412	3	+
chr3L	15718336	15718346	jockey	1	-
chr3L	15853722	15853731	flea	1	+
chr3L	15887597	15887606	hobo	1	+
chr3L	16042621	16042626	Transpac	1	+
chr3L	16065097	16065104	roo	1	-
chr3L	16121183	16121190	1360	1	+
chr3L	16139880	16139899	Juan	2	+
chr3L	16384743	16384747	Tirant	1	-
chr3L	16471829	16471835	297	1	+
chr3L	16494351	16494366	Doc	1	+
chr3L	16507040	16507044	412	1	+
chr3L	16559935	16559949	roo	1	-
chr3L	16565313	16565327	Juan	1	+
chr3L	16626280	16626293	roo	1	+
chr3L	16647455	16647461	roo	1	+
chr3L	16658934	16658941	roo	1	+
chr3L	16687888	16687905	Doc	1	+
chr3L	16689834	16689839	roo	1	+
chr3L	16691420	16691424	412	1	+
chr3L	16792104	16792120	Quasimodo	1	-
chr3L	16853643	16853650	roo	1	-
chr3L	16867030	16867034	412	1	-
chr3L	16901729	16901743	Doc	1	+
chr3L	16901816	16901822	copia	1	-
chr3L	16912899	16912917	R1A1-element	1	+
chr3L	16964791	16964802	R1A1-element	5	-
chr3L	16970739	16970745	roo	1	+
chr3L	16977474	16977483	flea	1	+
chr3L	16981619	16981622	I-element	1	+
chr3L	17092858	17092867	hobo	1	-
chr3L	17106504	17106513	412	2	+
chr3L	17115727	17115732	Tabor	1	+
chr3L	17120336	17120342	Quasimodo	1	+
chr3L	17122847	17122854	HMS-Beagle2	1	-
chr3L	17126953	17126964	jockey	1	+
chr3L	17129100	17129113	jockey	1	-
chr3L	17133209	17133225	jockey	1	+
chr3L	17145151	17145162	roo	1	-
chr3L	17153890	17153898	hobo	2	+
chr3L	17164607	17164611	412	1	+
chr3L	17169688	17169694	blood	1	+
chr3L	17172117	17172121	412	1	+
chr3L	17174503	17174514	jockey	1	-
chr3L	17182350	17182354	mdg1	1	-
chr3L	17189671	17189680	hopper	2	+
chr3L	17213825	17213831	rover	1	-
chr3L	17339436	17339439	mdg3	1	-
chr3L	17399990	17399996	roo	1	+
chr3L	17400311	17400328	jockey	1	+
chr3L	17406565	17406576	roo	1	+
chr3L	17483798	17483803	roo	1	+
chr3L	17563792	17563797	Transpac	1	+
chr3L	17582228	17582230	pogo	2	+
chr3L	17585050	17585055	hopper	1	-
chr3L	17588445	17588456	jockey	1	+
chr3L	17607693	17607697	Transpac	1	+
chr3L	17621480	17621490	roo	1	-
chr3L	17633283	17633292	pogo	1	+
chr3L	17665803	17665818	Rt1b	1	+
chr3L	17691096	17691106	Rt1b	1	-
chr3L	17698466	17698490	Juan	1	+
chr3L	17706592	17706597	roo	2	-
chr3L	17709531	17709536	roo	1	+
chr3L	17740457	17740462	copia	2	-
chr3L	17750573	17750579	roo	1	+
chr3L	17828665	17828676	Doc	1	-
chr3L	17955828	17955836	diver	1	+
chr3L	17999167	17999173	I-element	1	-
chr3L	18167291	18167293	pogo	1	+
chr3L	18174107	18174111	Bari1	2	+
chr3L	18555199	18555206	roo	1	+
chr3L	18642844	18642854	FB	1	+
chr3L	18646738	18646743	roo	1	+
chr3L	18881551	18881560	roo	1	+
chr3L	18928895	18928906	Juan	1	+
chr3L	18929870	18929881	copia	1	+
chr3L	18933550	18933556	Idefix	1	+
chr3L	18944151	18944156	roo	1	-
chr3L	18944830	18944843	Doc	1	+
chr3L	19000327	19000336	roo	1	+
chr3L	19003280	19003285	roo	1	-
chr3L	19033241	19033245	Tirant	1	-
chr3L	19146242	19146246	HMS-Beagle	1	+
chr3L	19163983	19163994	jockey	1	-
chr3L	19173694	19173700	copia	1	-
chr3L	19226047	19226051	blood	1	-
chr3L	19320280	19320290	Burdock	1	+
chr3L	19338215	19338224	copia	1	+
chr3L	19352604	19352608	HMS-Beagle	1	+
chr3L	19390058	19390068	Doc	1	+
chr3L	19398287	19398297	F-element	1	+
chr3L	19515286	19515292	roo	1	-
chr3L	19574999	19575004	blood	2	+
chr3L	19769326	19769334	roo	1	-
chr3L	19933892	19933897	roo	1	-
chr3L	19935454	19935459	Quasimodo	1	-
chr3L	19937078	19937083	copia	1	-
chr3L	19938617	19938623	roo	1	-
chr3L	19938724	19938747	roo	1	+
chr3L	19944335	19944349	Ivk	2	+
chr3L	19951857	19951861	blood	1	+
chr3L	19992635	19992645	opus	1	+
chr3L	20072204	20072211	Tabor	3	-
chr3L	20078487	20078496	hobo	1	+
chr3L	20079703	20079726	flea	1	+
chr3L	20166747	20166752	Transpac	1	-
chr3L	20166810	20166815	roo	1	-
chr3L	20175808	20175813	roo	1	-
chr3L	20280494	20280499	hopper	1	-
chr3L	20437265	20437271	mdg3	1	+
chr3L	20465561	20465567	3S18	1	-
chr3L	20526781	20526786	roo	1	+
chr3L	20598770	20598779	roo	1	-
chr3L	20730626	20730633	HMS-Beagle2	1	-
chr3L	20735605	20735611	roo	1	+
chr3L	20814232	20814240	roo	1	-
chr3L	20860965	20860970	blood	1	+
chr3L	20861589	20861595	roo	1	+
chr3L	20864634	20864636	pogo	1	-
chr3L	20867911	20867920	hobo	1	+
chr3L	20868217	20868228	Quasimodo	1	-
chr3L	20877582	20877590	hobo	1	+
chr3L	21045847	21045856	copia	1	-
chr3L	21072636	21072649	mdg3	1	-
chr3L	21101762	21101768	diver	1	-
chr3L	21103281	21103287	roo	1	+
chr3L	21110057	21110073	roo	1	+
chr3L	21152700	21152708	roo	1	-
chr3L	21158575	21158582	flea	1	-
chr3L	21162598	21162604	roo	1	+
chr3L	21183589	21183605	copia	1	-
chr3L	21227373	21227384	F-element	1	-
chr3L	21234494	21234500	Rt1a	1	-
chr3L	21234494	21234502	Rt1a	3	-
chr3L	21317429	21317438	hobo	1	+
chr3L	21382027	21382036	roo	1	-
chr3L	21388574	21388577	pogo	1	+
chr3L	21402435	21402442	roo	1	+
chr3L	21608575	21608580	roo	1	+
chr3L	21741715	21741727	jockey	1	-
chr3L	21756289	21756298	hobo	2	+
chr3L	21756898	21756910	jockey	1	-
chr3L	21762212	21762216	mdg3	1	+
chr3L	21881761	21881766	roo	1	-
chr3R	764946	764955	Quasimodo	1	-
chr3R	814514	814522	roo	1	-
chr3R	979983	979992	roo	1	+
chr3R	1023454	1023459	412	1	+
chr3R	1033908	1033913	hopper	1	-
chr3R	1036159	1036169	roo	1	-
chr3R	1044982	1044991	Doc	2	+
chr3R	1104019	1104024	Stalker2	1	+
chr3R	1105102	1105108	roo	1	+
chr3R	1114976	1114983	opus	1	+
chr3R	1161169	1161173	Burdock	1	-
chr3R	1211136	1211141	mdg3	1	+
chr3R	1235961	1235963	pogo	1	-
chr3R	1244175	1244184	roo	1	-
chr3R	1250815	1250822	flea	1	-
chr3R	1253317	1253321	opus	1	-
chr3R	1326634	1326638	opus	1	+
chr3R	1343791	1343811	F-element	1	-
chr3R	1471199	1471204	412	1	+
chr3R	1523648	1523653	diver	1	+
chr3R	1524443	1524448	roo	1	+
chr3R	1591111	1591117	17.6	3	-
chr3R	1592206	1592216	G2	1	-
chr3R	1599135	1599139	mdg1	1	+
chr3R	1699047	1699052	hopper	1	-
chr3R	1722523	1722528	Quasimodo	2	-
chr3R	1724588	1724595	F-element	1	+
chr3R	1728526	1728530	Transpac	2	+
chr3R	1732115	1732120	412	1	-
chr3R	1746729	1746747	Tabor	1	-
chr3R	1754712	1754716	Burdock	1	-
chr3R	1760272	1760280	roo	3	+
chr3R	1798645	1798655	roo	1	+
chr3R	1918576	1918585	copia	1	+
chr3R	2018534	2018551	Doc	1	+
chr3R	2026780	2026782	F-element	1	-
chr3R	2030917	2030928	Tabor	2	+
chr3R	2045880	2045894	Doc	2	+
chr3R	2134855	2134881	roo	1	+
chr3R	2142508	2142513	Transpac	1	+
chr3R	2144312	2144323	roo	1	+
chr3R	2230807	2230812	297	1	+
chr3R	2233518	2233522	Tirant	2	-
chr3R	2262386	2262395	3S18	1	-
chr3R	2280566	2280574	roo	1	+
chr3R	2383437	2383450	F-element	1	+
chr3R	2406379	2406398	copia	1	-
chr3R	2415563	2415568	Transpac	1	+
chr3R	2547389	2547396	roo	3	+
chr3R	2566166	2566172	3S18	1	+
chr3R	2749633	2749637	Stalker2	1	-
chr3R	2784367	2784372	mdg3	1	-
chr3R	2794365	2794370	Stalker2	2	+
chr3R	2801280	2801298	Rt1b	1	-
chr3R	2926758	2926760	pogo	2	-
chr3R	2962320	2962330	roo	2	-
chr3R	2992788	2992792	Tabor	1	-
chr3R	3003492	3003497	17.6	1	-
chr3R	3110228	3110236	hobo	1	-
chr3R	3116144	3116156	jockey	1	+
chr3R	3460678	3460696	I-element	1	-
chr3R	3584781	3584787	Quasimodo	1	-
chr3R	3586338	3586343	copia	3	-
chr3R	3645458	3645464	412	1	+
chr3R	3657004	3657017	flea	2	-
chr3R	3663928	3663937	flea	1	+
chr3R	3690730	3690736	mdg3	1	+
chr3R	3697200	3697206	roo	1	+
chr3R	3698260	3698268	roo	1	+
chr3R	3708111	3708117	roo	1	-
chr3R	3764420	3764424	Quasimodo	1	+
chr3R	3891900	3891907	mdg3	1	-
chr3R	3894952	3894956	mdg1	2	+
chr3R	3937831	3937836	roo	1	-
chr3R	3995684	3995691	1360	1	-
chr3R	4215424	4215426	pogo	2	+
chr3R	4240960	4240966	Tabor	1	+
chr3R	4253116	4253125	roo	2	-
chr3R	4253777	4253781	opus	1	-
chr3R	4262885	4262891	roo	1	+
chr3R	4277000	4277005	Transpac	2	+
chr3R	4279368	4279383	Doc	1	-
chr3R	4282815	4282819	blood	1	+
chr3R	4284780	4284788	roo	1	+
chr3R	4485040	4485042	pogo	1	-
chr3R	4496243	4496251	hobo	1	-
chr3R	4543229	4543234	Quasimodo	1	-
chr3R	4613788	4613792	412	1	+
chr3R	4645152	4645161	copia	1	+
chr3R	4663856	4663861	roo	1	+
chr3R	4686674	4686679	Transpac	1	+
chr3R	4692076	4692088	roo	1	-
chr3R	4699225	4699227	opus	1	-
chr3R	4699229	4699234	Burdock	1	-
chr3R	4707415	4707421	Burdock	1	-
chr3R	4719654	4719660	roo	1	-
chr3R	4741575	4741580	copia	1	+
chr3R	4750138	4750143	roo	1	+
chr3R	4753379	4753384	412	1	+
chr3R	4850603	4850605	pogo	1	+
chr3R	4906054	4906060	roo	2	+
chr3R	4931945	4931954	1360	1	+
chr3R	4939635	4939642	roo	1	+
chr3R	4959139	4959145	hopper	1	-
chr3R	4960106	4960122	roo	1	-
chr3R	4987407	4987409	pogo	5	+
chr3R	5004754	5004761	roo	1	+
chr3R	5018279	5018284	invader3	1	+
chr3R	5037052	5037056	opus	1	+
chr3R	5045047	5045053	roo	1	-
chr3R	5050180	5050185	hopper	1	-
chr3R	5121629	5121635	copia	2	+
chr3R	5124342	5124348	roo	1	+
chr3R	5126045	5126051	McClintock	1	-
chr3R	5126526	5126530	opus	1	+
chr3R	5138466	5138471	roo	1	+
chr3R	5149938	5149943	roo	1	-
chr3R	5173377	5173382	Quasimodo	1	-
chr3R	5191814	5191818	blood	1	-
chr3R	5202452	5202456	412	1	-
chr3R	5250800	5250807	F-element	1	-
chr3R	5420783	5420787	Tirant	1	-
chr3R	5451821	5451829	roo	1	-
chr3R	5467352	5467357	roo	1	-
chr3R	5483525	5483539	jockey	1	+
chr3R	5686263	5686267	Transpac	1	-
chr3R	5703448	5703458	opus	1	+
chr3R	5722882	5722893	roo	1	+
chr3R	5733570	5733575	roo	1	-
chr3R	5740183	5740189	roo	1	+
chr3R	5742351	5742360	roo	1	+
chr3R	5746579	5746584	roo	1	-
chr3R	5756954	5756969	Rt1b	2	-
chr3R	5776257	5776266	roo	1	-
chr3R	5783851	5783855	HMS-Beagle	1	-
chr3R	5788519	5788524	roo	1	+
chr3R	5794121	5794130	roo	1	+
chr3R	5858780	5858788	roo	1	+
chr3R	5940403	5940407	F-element	1	+
chr3R	5964996	5965003	Tirant	1	+
chr3R	5982234	5982246	mdg3	1	-
chr3R	5983531	5983534	pogo	1	+
chr3R	6010088	6010096	roo	1	+
chr3R	6040991	6041006	roo	1	-
chr3R	6045076	6045085	roo	1	-
chr3R	6101372	6101378	roo	1	-
chr3R	6102664	6102675	F-element	1	-
chr3R	6124634	6124648	Doc	1	+
chr3R	6352985	6352991	copia	1	+
chr3R	6365666	6365672	roo	1	-
chr3R	6371850	6371866	hobo	1	-
chr3R	6454968	6454976	roo	1	-
chr3R	6582509	6582522	Juan	1	+
chr3R	6602750	6602764	roo	1	+
chr3R	6835829	6835838	G2	2	+
chr3R	6838264	6838270	roo	1	-
chr3R	6844264	6844287	copia	1	-
chr3R	7099529	7099535	Quasimodo	1	-
chr3R	7103265	7103279	Rt1b	3	-
chr3R	7274970	7274984	Doc	5	+
chr3R	7275565	7275571	copia	1	+
chr3R	7327527	7327533	mdg3	2	+
chr3R	7388717	7388731	jockey	1	+
chr3R	7485820	7485830	roo	1	-
chr3R	7489322	7489330	flea	1	+
chr3R	7552187	7552194	roo	1	-
chr3R	7582984	7582993	roo	1	+
chr3R	7599312	7599322	hobo	1	+
chr3R	7599574	7599588	Tirant	1	-
chr3R	7661330	7661336	roo	1	+
chr3R	7684810	7684827	Max-element	1	+
chr3R	7692858	7692862	Transpac	1	-
chr3R	7813422	7813433	297	1	-
chr3R	7823346	7823354	1360	2	+
chr3R	7830128	7830132	Stalker2	1	-
chr3R	7925670	7925676	copia	1	-
chr3R	7972328	7972333	copia	1	-
chr3R	7972416	7972429	F-element	1	-
chr3R	8269052	8269059	1360	1	+
chr3R	8348818	8348823	roo	1	+
chr3R	8360278	8360283	Stalker	1	+
chr3R	8360481	8360487	roo	1	+
chr3R	8365354	8365362	roo	1	-
chr3R	8369372	8369390	I-element	1	+
chr3R	8383143	8383148	412	1	+
chr3R	8494047	8494049	Bari1	1	+
chr3R	8546244	8546249	Max-element	1	+
chr3R	8574949	8574960	diver	1	+
chr3R	8745225	8745230	roo	1	-
chr3R	8792855	8792859	Transpac	1	-
chr3R	8927141	8927146	412	1	+
chr3R	9038416	9038420	G2	1	-
chr3R	9079859	9079870	jockey	1	+
chr3R	9204582	9204587	412	1	+
chr3R	9237456	9237464	412	1	+
chr3R	9370499	9370507	1360	1	+
chr3R	9370816	9370823	Burdock	1	+
chr3R	9566033	9566039	roo	1	+
chr3R	9695580	9695585	roo	1	-
chr3R	9818557	9818564	roo	1	+
chr3R	9830160	9830172	copia	1	-
chr3R	9886091	9886098	Burdock	1	-
chr3R	9888614	9888620	copia	1	+
chr3R	9907939	9907945	copia	1	+
chr3R	9911134	9911142	hobo	1	-
chr3R	10004296	10004305	roo	1	-
chr3R	10004369	10004374	3S18	1	+
chr3R	10031939	10031946	opus	1	-
chr3R	10078782	10078791	Doc	1	+
chr3R	10080641	10080647	flea	1	+
chr3R	10104380	10104386	hopper	2	+
chr3R	10118776	10118780	opus	1	+
chr3R	10119535	10119539	opus	1	-
chr3R	10161842	10161848	mdg3	1	-
chr3R	10165958	10165972	Burdock	1	+
chr3R	10176215	10176229	roo	2	+
chr3R	10237522	10237529	roo	1	+
chr3R	10260863	10260870	roo	1	+
chr3R	10275177	10275184	Burdock	1	+
chr3R	10275817	10275827	Doc	2	+
chr3R	10289141	10289156	I-element	1	+
chr3R	10354065	10354073	Transpac	1	+
chr3R	10403388	10403392	Transpac	1	+
chr3R	10455909	10455915	roo	1	-
chr3R	10479414	10479418	412	1	+
chr3R	10512366	10512371	diver	1	-
chr3R	10516577	10516581	opus	1	+
chr3R	10536562	10536567	mdg3	1	+
chr3R	10540917	10540921	HMS-Beagle	1	-
chr3R	10548091	10548095	Tirant	1	+
chr3R	10560209	10560213	412	1	+
chr3R	10568462	10568466	pogo	2	-
chr3R	10654777	10654780	Doc	1	+
chr3R	10658042	10658048	roo	1	+
chr3R	10661298	10661310	blood	1	-
chr3R	10669931	10669943	roo	1	+
chr3R	10675694	10675699	roo	1	+
chr3R	10946459	10946464	roo	1	+
chr3R	10948629	10948631	pogo	1	+
chr3R	10957215	10957217	Bari1	1	-
chr3R	11050154	11050166	Doc	1	-
chr3R	11192814	11192822	3S18	1	-
chr3R	11504598	11504604	roo	1	-
chr3R	11505831	11505842	jockey	1	-
chr3R	11635206	11635211	blood	2	-
chr3R	11640447	11640453	roo	1	+
chr3R	11651002	11651006	opus	1	+
chr3R	11725290	11725296	roo	1	-
chr3R	11754696	11754711	Doc	1	-
chr3R	11762494	11762504	hobo	1	-
chr3R	11768271	11768283	roo	1	-
chr3R	11769881	11769888	Stalker2	1	+
chr3R	11812540	11812544	mdg3	1	+
chr3R	11840570	11840578	Transpac	1	+
chr3R	11962299	11962305	roo	2	-
chr3R	12002064	12002073	roo	1	-
chr3R	12021192	12021198	mdg3	1	-
chr3R	12021263	12021271	hobo	1	+
chr3R	12120316	12120329	roo	1	-
chr3R	12125739	12125747	copia	1	-
chr3R	12318364	12318374	pogo	2	+
chr3R	12334632	12334641	hopper	1	+
chr3R	12372942	12372950	roo	1	+
chr3R	12375742	12375746	blood	1	+
chr3R	12383717	12383730	Doc	1	+
chr3R	12383944	12383949	hopper	1	-
chr3R	12393168	12393172	blood	1	-
chr3R	12424915	12424925	roo	1	+
chr3R	12504804	12504818	Doc	1	-
chr3R	12771435	12771444	roo	1	+
chr3R	12777051	12777055	Tirant	1	+
chr3R	12777053	12777057	Tirant	1	+
chr3R	12812530	12812545	Tirant	1	-
chr3R	12829461	12829475	roo	1	+
chr3R	12921634	12921638	HMS-Beagle2	3	+
chr3R	12925142	12925148	roo	1	-
chr3R	12925792	12925800	hobo	1	-
chr3R	12942072	12942078	297	1	+
chr3R	12978241	12978250	roo	1	+
chr3R	13043069	13043073	opus	1	+
chr3R	13157100	13157107	3S18	1	+
chr3R	13166074	13166079	blood	1	-
chr3R	13188294	13188299	Stalker2	3	-
chr3R	13227470	13227490	Juan	1	-
chr3R	13230335	13230339	blood	1	-
chr3R	13326866	13326875	hobo	1	+
chr3R	13479854	13479864	412	1	-
chr3R	13551889	13551895	roo	1	-
chr3R	13637594	13637604	hobo	1	+
chr3R	13646743	13646759	17.6	1	+
chr3R	13649400	13649404	mdg1	1	-
chr3R	13761999	13762003	Burdock	1	-
chr3R	13778980	13778990	mdg3	1	-
chr3R	13789450	13789455	flea	1	-
chr3R	13801263	13801268	blood	1	+
chr3R	13802285	13802310	Quasimodo	1	-
chr3R	13817807	13817815	McClintock	2	-
chr3R	13821193	13821201	roo	1	+
chr3R	13847728	13847730	pogo	1	+
chr3R	13876892	13876908	hobo	1	+
chr3R	13997896	13997902	hopper	1	+
chr3R	14027988	14027999	jockey	1	-
chr3R	14032261	14032265	opus	1	-
chr3R	14032279	14032285	roo	1	+
chr3R	14037440	14037448	roo	1	-
chr3R	14224526	14224530	gypsy5	1	+
chr3R	14243473	14243484	hobo	1	+
chr3R	14274092	14274097	hopper	1	+
chr3R	14287498	14287506	F-element	1	+
chr3R	14344956	14344963	roo	1	+
chr3R	14401378	14401387	copia	1	-
chr3R	14444748	14444763	roo	2	-
chr3R	14463227	14463237	copia	1	+
chr3R	14496294	14496299	3S18	1	-
chr3R	14534532	14534536	Tabor	2	-
chr3R	14595457	14595464	roo	1	+
chr3R	14635501	14635513	Tabor	2	-
chr3R	14643289	14643295	flea	1	-
chr3R	14656777	14656782	roo	1	+
chr3R	14656912	14656917	mdg3	1	+
chr3R	14669547	14669551	roo	1	-
chr3R	15024082	15024087	roo	1	+
chr3R	15024736	15024740	Tabor	1	-
chr3R	15025184	15025193	hobo	1	-
chr3R	15216237	15216241	HMS-Beagle	1	-
chr3R	15247519	15247525	copia	1	-
chr3R	15258516	15258535	roo	1	+
chr3R	15259557	15259562	Tabor	1	-
chr3R	15261168	15261172	Tabor	1	+
chr3R	15262562	15262567	blood	1	+
chr3R	15281988	15281997	mdg3	1	+
chr3R	15313221	15313230	hobo	1	+
chr3R	15331845	15331853	hobo	1	+
chr3R	15353210	15353218	hobo	1	+
chr3R	15355097	15355105	hobo	1	+
chr3R	15368833	15368837	HMS-Beagle	1	-
chr3R	15376679	15376687	hobo	1	+
chr3R	15378506	15378512	17.6	1	-
chr3R	15392168	15392182	jockey	1	+
chr3R	15415663	15415673	hobo	1	-
chr3R	15482858	15482868	roo	1	+
chr3R	15501002	15501007	Stalker4	1	-
chr3R	15510349	15510357	Tirant	1	-
chr3R	15517316	15517337	I-element	1	+
chr3R	15562486	15562500	I-element	1	+
chr3R	15569183	15569199	roo	1	+
chr3R	15575760	15575765	blood	1	-
chr3R	15580790	15580800	diver	1	-
chr3R	15661005	15661009	Tirant	1	+
chr3R	15675642	15675649	roo	1	+
chr3R	15676746	15676750	mdg3	1	+
chr3R	15722914	15722918	G2	1	-
chr3R	15774879	15774889	copia	4	+
chr3R	15776137	15776150	jockey	2	-
chr3R	15782772	15782779	blood	1	+
chr3R	15785730	15785742	jockey	1	-
chr3R	15812832	15812840	hopper	1	-
chr3R	15878016	15878025	hobo	1	-
chr3R	16036430	16036437	HMS-Beagle	1	+
chr3R	16050154	16050160	copia	3	-
chr3R	16058714	16058724	copia	1	+
chr3R	16065373	16065382	flea	1	-
chr3R	16209208	16209212	HMS-Beagle	1	+
chr3R	16235373	16235391	hopper	2	-
chr3R	16253068	16253081	jockey	1	-
chr3R	16254393	16254403	roo	1	+
chr3R	16256380	16256390	F-element	4	+
chr3R	16261250	16261254	Burdock	1	-
chr3R	16278805	16278815	opus	1	-
chr3R	16282165	16282170	Max-element	1	-
chr3R	16287572	16287580	Burdock	1	-
chr3R	16294726	16294735	hobo	1	-
chr3R	16360785	16360787	pogo	1	+
chr3R	16376400	16376405	hopper	1	+
chr3R	16381208	16381213	mdg3	1	+
chr3R	16430578	16430586	Tabor	1	-
chr3R	16441673	16441678	412	1	+
chr3R	16523902	16523909	Burdock	1	+
chr3R	16527918	16527929	I-element	1	-
chr3R	16534165	16534175	Max-element	1	+
chr3R	16569707	16569712	F-element	2	+
chr3R	16583017	16583023	17.6	1	-
chr3R	16604357	16604362	hopper	1	+
chr3R	16616476	16616481	Transpac	1	+
chr3R	16628612	16628620	hobo	1	+
chr3R	16652334	16652340	roo	1	+
chr3R	16762067	16762073	17.6	2	-
chr3R	16766377	16766391	roo	1	-
chr3R	16793323	16793329	flea	1	-
chr3R	16837203	16837210	opus	2	-
chr3R	16892083	16892088	copia	1	-
chr3R	16984157	16984161	Quasimodo	1	-
chr3R	17014549	17014559	hobo	1	-
chr3R	17022757	17022765	hobo	1	+
chr3R	17108015	17108023	roo	1	+
chr3R	17108744	17108749	blood	1	+
chr3R	17164152	17164157	hopper	1	+
chr3R	17165489	17165494	hopper	1	+
chr3R	17347098	17347100	Bari1	2	+
chr3R	17429368	17429380	F-element	2	+
chr3R	17430275	17430280	roo	1	-
chr3R	17431928	17431949	Doc	1	+
chr3R	17468634	17468639	roo	1	+
chr3R	17470609	17470616	mdg3	1	+
chr3R	17508808	17508817	roo	1	+
chr3R	17523254	17523256	pogo	1	-
chr3R	17533606	17533613	mdg3	1	+
chr3R	17542061	17542066	roo	1	+
chr3R	17567347	17567372	BS	1	+
chr3R	17619760	17619770	hobo	1	+
chr3R	17642068	17642077	hobo	1	+
chr3R	17724314	17724319	roo	1	+
chr3R	17823930	17823937	412	1	-
chr3R	17872207	17872211	blood	1	+
chr3R	17988423	17988437	pogo	1	-
chr3R	18015910	18015929	Juan	1	-
chr3R	18054749	18054755	roo	1	+
chr3R	18078212	18078216	412	1	+
chr3R	18084369	18084378	roo	1	+
chr3R	18086002	18086010	roo	1	-
chr3R	18086064	18086073	roo	1	+
chr3R	18095415	18095420	412	1	-
chr3R	18102420	18102425	hopper	1	-
chr3R	18114958	18114963	roo	1	+
chr3R	18138199	18138204	roo	1	-
chr3R	18379385	18379392	roo	1	+
chr3R	18459543	18459549	roo	1	+
chr3R	18478604	18478615	opus	1	-
chr3R	18578987	18578998	copia	1	-
chr3R	18731129	18731144	F-element	1	-
chr3R	18747949	18747959	Doc	1	-
chr3R	18757956	18757967	hobo	1	+
chr3R	18772225	18772229	Transpac	1	+
chr3R	18810762	18810777	Idefix	1	-
chr3R	19049363	19049367	blood	1	-
chr3R	19051844	19051853	roo	1	+
chr3R	19147681	19147697	HMS-Beagle	1	-
chr3R	19160674	19160687	jockey	1	+
chr3R	19353638	19353642	412	1	-
chr3R	19402689	19402696	opus	1	-
chr3R	19440988	19440993	roo	1	+
chr3R	19446751	19446758	roo	2	+
chr3R	19490769	19490780	1360	2	+
chr3R	19493443	19493457	Juan	2	+
chr3R	19549868	19549873	Transpac	1	-
chr3R	19614264	19614268	opus	1	+
chr3R	19689767	19689780	roo	1	-
chr3R	19701805	19701811	roo	1	+
chr3R	19709095	19709100	Transpac	1	+
chr3R	19730614	19730619	roo	1	-
chr3R	19732298	19732304	Quasimodo	1	+
chr3R	19739300	19739309	mdg3	2	+
chr3R	19741872	19741880	roo	2	+
chr3R	19828347	19828351	roo	3	+
chr3R	19830254	19830260	roo	1	+
chr3R	19833707	19833720	F-element	1	-
chr3R	19847445	19847452	roo	1	+
chr3R	19855518	19855530	Doc	1	+
chr3R	19899563	19899567	Stalker4	1	+
chr3R	20151271	20151275	opus	1	-
chr3R	20214866	20214870	Transpac	1	+
chr3R	20233275	20233283	roo	1	-
chr3R	20239246	20239253	I-element	1	-
chr3R	20248554	20248559	diver	1	-
chr3R	20248900	20248904	blood	1	+
chr3R	20255908	20255913	roo	1	-
chr3R	20274095	20274101	Quasimodo	1	-
chr3R	20391582	20391586	Tirant	1	+
chr3R	20391938	20391954	jockey	1	-
chr3R	20392977	20392982	Stalker2	1	+
chr3R	20399548	20399553	roo	1	-
chr3R	20417753	20417757	blood	1	-
chr3R	20495053	20495065	flea	1	+
chr3R	20504297	20504307	blood	1	+
chr3R	20563622	20563626	blood	1	-
chr3R	20958028	20958036	HMS-Beagle	1	-
chr3R	21033675	21033688	I-element	1	-
chr3R	21211669	21211681	roo	1	-
chr3R	21213925	21213938	hobo	1	+
chr3R	21242670	21242675	hopper	1	+
chr3R	21260512	21260519	opus	1	-
chr3R	21277853	21277858	blood	1	-
chr3R	21352082	21352090	hobo	1	-
chr3R	21355749	21355752	pogo	1	-
chr3R	21358958	21358967	3S18	1	+
chr3R	21382488	21382493	Transpac	3	-
chr3R	21384868	21384883	I-element	1	+
chr3R	21385363	21385369	hopper	1	+
chr3R	21395399	21395412	hobo	1	-
chr3R	21402233	21402249	roo	1	-
chr3R	21526803	21526809	roo	1	-
chr3R	21534244	21534249	hopper	1	-
chr3R	21538136	21538153	412	1	+
chr3R	21539798	21539807	flea	2	-
chr3R	21544811	21544825	F-element	1	+
chr3R	21546010	21546022	Doc	1	-
chr3R	21549171	21549178	pogo	1	-
chr3R	21549590	21549603	Rt1b	1	+
chr3R	21695057	21695074	roo	1	-
chr3R	21702947	21702951	Bari1	1	+
chr3R	21702950	21702959	Quasimodo	1	+
chr3R	21742895	21742901	copia	1	+
chr3R	21743675	21743683	roo	1	-
chr3R	21762235	21762240	roo	1	-
chr3R	21800841	21800854	blood	1	+
chr3R	21801931	21801941	roo	1	+
chr3R	21912299	21912306	roo	1	+
chr3R	21918443	21918457	I-element	1	-
chr3R	22099418	22099427	hobo	1	+
chr3R	22166645	22166649	412	1	+
chr3R	22169105	22169109	Burdock	1	-
chr3R	22252796	22252802	Transpac	1	+
chr3R	22287865	22287868	Burdock	1	+
chr3R	22291224	22291232	412	2	+
chr3R	22291501	22291508	roo	1	-
chr3R	22380722	22380730	copia	1	+
chr3R	22391877	22391883	roo	1	+
chr3R	22532414	22532418	blood	1	+
chr3R	22672348	22672356	hobo	1	-
chr3R	22680581	22680587	roo	1	-
chr3R	22680623	22680628	412	1	+
chr3R	22732796	22732804	roo	1	-
chr3R	22766644	22766649	invader4	1	-
chr3R	22783192	22783213	jockey	1	-
chr3R	22866110	22866117	roo	1	+
chr3R	22873842	22873849	roo	1	-
chr3R	22881252	22881256	Tabor	1	-
chr3R	22881640	22881652	F-element	1	-
chr3R	22902639	22902645	flea	1	-
chr3R	22974309	22974316	1360	1	+
chr3R	22984220	22984226	roo	1	-
chr3R	23126402	23126407	hopper	1	+
chr3R	23127245	23127261	jockey	1	+
chr3R	23127800	23127810	roo	1	+
chr3R	23202465	23202475	hobo	1	-
chr3R	23209887	23209896	hobo	1	-
chr3R	23229806	23229812	G2	1	-
chr3R	23238086	23238091	roo	1	+
chr3R	23399651	23399655	blood	1	+
chr3R	23432002	23432009	HMS-Beagle	1	-
chr3R	23597386	23597390	blood	1	-
chr3R	23610706	23610710	mdg1	1	+
chr3R	23621219	23621225	roo	2	+
chr3R	23652948	23652955	opus	1	+
chr3R	23803265	23803273	roo	1	+
chr3R	23986936	23986941	roo	1	-
chr3R	24021165	24021175	3S18	1	-
chr3R	24043877	24043894	Ivk	1	-
chr3R	24053684	24053690	Max-element	1	-
chr3R	24261097	24261108	F-element	1	-
chr3R	24268209	24268214	Transpac	1	+
chr3R	24318286	24318295	hobo	1	+
chr3R	24502336	24502340	blood	2	-
chr3R	24510656	24510662	roo	1	-
chr3R	24527972	24527974	pogo	1	+
chr3R	24528488	24528500	jockey	1	-
chr3R	24550104	24550116	F-element	3	+
chr3R	24685441	24685449	roo	1	-
chr3R	24904926	24904942	roo	1	-
chr3R	24912061	24912067	roo	1	+
chr3R	25017425	25017430	roo	1	-
chr3R	25069622	25069628	flea	1	-
chr3R	25243694	25243705	hobo	1	-
chr3R	25245340	25245348	roo	1	+
chr3R	25246764	25246769	roo	2	-
[truncated: 2,652 more rows]
